# Supplementary material for: A comparison of metrics for quantifying cranial suture complexity
Source: J R Soc Interface. 2020 Oct 7;17(171):20200476. doi: 10.1098/rsif.2020.0476 (PMC7653371; doi:10.1098/rsif.2020.0476)
Supplement: Semi-landmark File [file rsif20200476supp2.csv]

Resampled Landmark	X1.Adapis_magnus	X2.Adapis_magnus	X1.Adinotherium_robustum	X2.Adinotherium_robustum	X1.Aepyceros_melampus	X2.Aepyceros_melampus	X1.Agouti_paca	X2.Agouti_paca	X1.Allodesmus_gracilis	X2.Allodesmus_gracilis	X1.Antilocapra_americana	X2.Antilocapra_americana	X1.Aotus_trivirgatus	X2.Aotus_trivirgatus	X1.Aplodontia_rufa	X2.Aplodontia_rufa	X1.Archaelurus_debilis	X2.Archaelurus_debilis	X1.Archaeohyrax_patagonicus	X2.Archaeohyrax_patagonicus	X1.Archaeolemur_edwardsi	X2.Archaeolemur_edwardsi	X1.Archaeotherium_mortoni	X2.Archaeotherium_mortoni	X1.Arctodyctis_sinclairi	X2.Arctodyctis_sinclairi	X1.Arsinoitherium_zitelli	X2.Arsinoitherium_zitelli	X1.Ateles_belzebuth	X2.Ateles_belzebuth	X1.Balaena_mysticetus	X2.Balaena_mysticetus	X1.Balaenoptera_musculus	X2.Balaenoptera_musculus	X1.Borhyaena_tubercata	X2.Borhyaena_tubercata	X1.Brachyuromys_betsi	X2.Brachyuromys_betsi	X1.Cainotherium_laticurvatum	X2.Cainotherium_laticurvatum	X1.Calomyscus_baluchi	X2.Calomyscus_baluchi	X1.Canis_dirus	X2.Canis_dirus	X1.Caperea_marginata	X2.Caperea_marginata	X1.Capricornis_sumatrensis	X2.Capricornis_sumatrensis	X1.Castoroides_ohioensis
1	370.0000000	724.0000000	1475.0000000	449.0000000	843.0000000	319.0000000	1130.0000000	516.0000000	813.0000000	319.0000000	1062.0000000	617.0000000	832.0000000	563.0000000	807.0000000	289.0000000	492.0000000	502.0000000	144.0000000	368.0000000	1422.0000000	583.0000000	798.0000000	557.0000000	699.0000000	148.0000000	1005.0000000	324.0000000	995.0000000	778.0000000	1271.0000000	250.0000000	644.0000000	534.0000000	934.0000000	851.0000000	868.0000000	339.0000000	784.0000000	347.0000000	689.0000000	862.0000000	897.0000000	642.0000000	754.0000000	213.0000000	1192.0000000	691.0000000	1043.0000000
2	371.2482711	723.7517289	1475.5488030	449.0000000	843.4934693	319.4934693	1129.1023010	516.8976991	813.6045198	319.6045198	1062.8689140	617.8689136	834.1485064	567.1485064	806.2244173	290.7755827	492.9863646	502.0000000	145.5018995	366.4981005	1422.9189650	583.0000000	799.6558374	556.0000000	699.8021872	148.0000000	1004.4188160	324.5811838	996.5616026	778.0000000	1271.9778870	250.0000000	646.6520535	534.0000000	934.8710946	851.0000000	868.7806538	339.7806538	784.6535396	347.6535396	689.5706114	861.4293886	897.9479834	642.0000000	754.0191885	215.0191885	1192.9066210	691.0000000	1043.1970730
3	372.2880033	723.0000000	1476.0690180	449.0690182	843.9869385	319.9869385	1128.2046020	517.7953982	814.2090396	320.2090396	1063.7378270	618.7378272	836.2970128	571.2970128	805.0000000	292.3652520	493.9727293	502.0000000	147.2966922	365.7033078	1423.5925060	582.4074941	801.2203873	554.7796127	700.4273572	147.5726428	1004.0000000	325.2296224	998.1232051	778.0000000	1272.9557740	250.0000000	648.8898934	533.0000000	935.5248070	850.4751930	869.7938088	340.0000000	785.4342756	348.0000000	690.1412227	860.8587773	898.8959668	642.0000000	755.0000000	216.6400598	1193.5750500	691.5750496	1044.0000000
4	373.6391117	723.0000000	1476.4570810	449.4570807	844.6793992	320.0000000	1127.3069030	518.6930972	814.8135594	320.8135594	1064.6067410	619.6067408	839.0000000	575.2158457	803.9521220	294.0000000	494.6781818	502.6781818	148.7985916	364.2014084	1424.3426810	582.0000000	802.6841344	553.3158656	700.9945893	147.0054107	1004.0000000	326.0515405	999.6848077	778.0000000	1273.6601980	249.3398024	651.5419468	533.0000000	936.1990701	850.0000000	870.6348546	340.6348546	786.2535121	348.2535121	690.7118341	860.2881659	899.5967629	642.5967629	755.0000000	218.6671964	1194.3056510	692.0000000	1044.0000000
5	374.7001914	722.2998086	1476.8451430	449.8451432	845.2667703	320.2667703	1127.0000000	519.8355122	815.4180792	321.4180792	1065.4756540	620.4756543	841.3011323	579.3011323	803.0000000	295.1447176	495.5312450	503.0000000	150.4249586	363.0000000	1425.2616460	582.0000000	804.2091359	552.0000000	701.7945352	147.0000000	1004.0000000	326.8734585	1001.1742380	777.8257616	1274.4973340	249.0000000	654.1940003	533.0000000	937.0496139	849.9503861	871.5876177	341.0000000	786.9070517	348.9070517	691.2824454	859.7175546	900.3777201	643.0000000	755.0000000	220.6943331	1195.1500990	692.1500992	1044.0000000
6	375.9271150	722.0000000	1477.3298030	450.0000000	845.7602395	320.7602395	1127.0742820	521.0742818	816.0225989	322.0225989	1066.0000000	621.4872926	843.4496387	583.4496387	803.8779135	296.8779135	496.5176097	503.0000000	152.0952838	361.9047162	1426.1806110	582.0000000	805.9045217	551.0954783	702.5967224	147.0000000	1003.5082950	327.4917054	1002.3937990	777.0000000	1275.4752200	249.0000000	656.4318402	534.0000000	937.6655708	849.3344292	872.4890555	341.4890555	787.5605913	349.5605913	691.8530568	859.1469432	901.3257035	643.0000000	755.5101562	222.5101562	1195.7911770	692.7911774	1044.0000000
7	376.9038404	721.0961596	1477.8786060	450.0000000	846.3587984	321.0000000	1127.9719810	521.9719809	816.6271187	322.6271187	1066.5063750	622.5063747	845.0000000	586.1540950	805.6534962	297.6534962	497.5039743	503.0000000	153.8445447	361.0000000	1427.0995760	582.0000000	807.3682687	549.6317313	703.0000000	146.6010903	1003.0000000	328.1030809	1003.9554020	777.0000000	1276.4531070	249.0000000	659.0838936	534.0000000	938.3981403	849.0000000	873.3814265	342.0000000	788.3028269	350.0000000	692.4236681	858.5763319	902.2736869	643.0000000	756.0000000	224.3343929	1196.6113020	693.0000000	1044.0000000
8	378.2151183	721.0000000	1478.4274090	450.0000000	847.0000000	321.0566693	1128.0000000	523.2299132	817.0000000	323.3275863	1067.5307380	623.0000000	846.0000000	581.5298617	805.5709211	299.4290789	498.3467220	503.3467220	155.5543377	360.0000000	1428.0131100	581.9868897	809.1249090	548.8750910	703.2010969	146.0000000	1003.0000000	328.9249989	1005.1027910	776.0000000	1277.4309940	249.0000000	661.7359471	534.0000000	939.0000000	848.7307651	874.0000000	342.4854377	789.1605638	350.1605638	692.9942795	858.0057205	903.1567446	643.1567446	756.3615296	226.0000000	1197.3662270	693.3662270	1044.0000000
9	379.4003827	720.5996173	1478.9762120	450.0000000	847.0000000	321.7545403	1128.3531650	524.3531655	817.1290515	324.1290515	1068.5370950	623.5370951	846.0000000	576.4914149	805.0000000	301.2894352	499.0624901	504.0000000	156.6783443	359.0000000	1428.6629170	581.3370833	810.5886560	547.4113440	704.0032841	146.0000000	1003.0000000	329.7469169	1006.6643930	776.0000000	1278.4088810	249.0000000	663.9814646	534.9814646	939.1403294	848.0000000	874.5894489	343.0000000	789.8141034	350.8141034	693.5648908	857.4351092	903.8270701	643.8270701	757.0000000	227.3886662	1198.0103310	694.0000000	1044.0000000
10	380.5031215	720.0000000	1479.3712420	450.3712421	847.4524112	322.0000000	1129.0000000	525.3547761	817.7335713	324.7335713	1069.0000000	624.5741830	846.0000000	571.4529680	805.0000000	303.3862747	500.0488547	504.0000000	157.0000000	357.1976491	1429.4422570	581.0000000	812.0524031	545.9475969	704.8054713	146.0000000	1002.5977730	330.4022270	1007.8669100	775.1330899	1279.3867680	249.0000000	666.6258404	535.0000000	940.0114240	848.0000000	875.6934601	343.0000000	790.4676430	351.4676430	694.1355022	856.8644978	904.7034236	644.0000000	757.4158029	229.0000000	1198.9169530	694.0000000	1044.0000000
11	381.6040318	719.3959682	1479.7593050	450.7593045	848.1062655	322.1062655	1129.0000000	526.6243143	818.4781330	325.0000000	1069.5678150	625.5678155	846.0000000	566.4145211	806.4831143	304.0000000	501.0352194	504.0000000	157.0000000	355.0736425	1430.3612220	581.0000000	813.0000000	544.2700535	705.6076585	146.0000000	1002.0165890	330.9834108	1009.2640230	774.7359769	1280.3646540	249.0000000	668.8636803	536.0000000	940.8825186	848.0000000	876.5638973	343.5638973	791.1211826	352.1211826	694.7061135	856.2938865	905.6514070	644.0000000	758.0000000	230.4429396	1199.8235740	694.0000000	1044.0000000
12	382.7911248	719.0000000	1480.1473670	451.1473670	848.5997347	322.5997347	1129.6320490	527.6320492	819.0000000	325.3330531	1070.4367290	626.4367291	844.0000000	562.2045013	808.0000000	304.5799538	502.0152622	504.0152622	157.0000000	352.9496359	1431.2801870	581.0000000	814.3857838	543.0000000	706.2898046	145.7101954	1002.0000000	331.7984574	1010.5207740	774.0000000	1281.3425410	249.0000000	671.5157338	536.0000000	941.5328850	847.4671150	877.3445512	344.3445512	791.7747222	352.7747222	695.2767249	855.7232751	906.5993904	644.0000000	759.0000000	232.0558627	1200.5163260	694.5163262	1044.0000000
13	384.1005741	718.8994259	1480.5354300	451.5354295	849.1318104	323.0000000	1130.0000000	528.7491771	819.1329171	326.1329171	1071.4322440	627.0000000	843.0000000	557.5802680	808.0000000	306.6767934	502.7127273	504.7127273	157.0000000	350.8256293	1432.0000000	580.8008482	816.0294306	541.9705694	706.8570367	145.1429633	1002.0000000	332.6203754	1011.7653560	773.2346442	1282.3204280	249.0000000	673.8257503	536.8257503	942.2104941	847.0000000	878.1770665	345.0000000	792.6056537	353.0000000	695.8473362	855.1526638	907.3870517	644.3870517	759.0829993	234.0000000	1201.1574040	695.1574043	1044.6577730
14	385.0791281	718.0000000	1480.9234920	451.9234920	849.8296813	323.0000000	1130.7203410	529.7203405	819.7374369	326.7374369	1072.4674490	627.4674495	843.3239814	552.6760186	807.4529589	308.5470411	503.5800997	505.0000000	156.0819086	349.0819086	1432.1181170	580.0000000	817.4931777	540.5068223	707.6000065	145.0000000	1001.6872510	333.3127487	1012.8695760	772.1304244	1283.2983150	249.0000000	676.2868217	537.2868217	943.0815887	847.0000000	879.2810777	345.0000000	793.3746947	353.3746947	696.4179476	854.5820524	908.0811437	645.0000000	760.0000000	235.1101360	1201.7984830	695.7984825	1045.0000000
15	386.4302365	718.0000000	1481.3115540	452.3115545	850.3730358	323.3730358	1131.6180400	530.6180396	820.3419567	327.3419567	1073.4756890	628.0000000	846.0582742	552.0582742	805.6773762	309.3226238	504.5664644	505.0000000	156.0000000	346.9918297	1433.0370820	580.0000000	818.9569247	539.0430753	708.4021937	145.0000000	1001.1060680	333.8939325	1013.3771550	771.0000000	1284.2762020	249.0000000	678.6434670	538.0000000	943.9526833	847.0000000	880.3850889	345.0000000	794.0282343	354.0282343	696.9885589	854.0114411	909.0291271	645.0000000	760.8041732	236.8041732	1202.6216330	696.0000000	1045.0000000
16	387.0000000	717.2186551	1481.6996170	452.6996170	850.8665050	323.8665050	1132.0000000	531.7293646	820.9464765	327.9464765	1074.4981700	628.4981699	849.6209941	555.6209941	804.0000000	310.1388850	505.5528290	505.0000000	155.9065368	344.9065368	1433.9560470	580.0000000	820.4206718	537.5793282	709.2043809	145.0000000	1001.0000000	334.6719158	1014.6638020	770.3361984	1285.2540880	249.0000000	680.9160713	538.9160713	944.5824989	846.4175011	881.0000000	345.4891001	794.6817739	354.6817739	697.0000000	853.2092138	909.9771105	645.0000000	761.5304685	238.5304685	1203.3735320	696.3735321	1045.0000000
17	388.1324534	717.0000000	1482.0000000	453.1239975	851.0000000	324.5090805	1132.9989030	532.0000000	821.5509963	328.5509963	1075.5191340	629.0000000	852.4766073	559.4766073	803.1262108	311.8737892	506.5391937	505.0000000	155.0000000	343.1580301	1434.8750110	580.0000000	822.1773120	536.8226880	710.0046444	145.0046444	1001.0000000	335.4938338	1015.7680210	769.2319787	1286.2319750	249.0000000	683.5333604	539.0000000	945.2806589	846.0000000	881.5931113	346.0000000	795.3353136	355.3353136	697.0000000	852.4022475	910.6541402	645.6541402	762.2567638	240.2567638	1204.0206620	697.0000000	1045.4460660
18	389.3419298	716.6580702	1482.0000000	453.6728007	851.2069514	325.0000000	1133.8969230	532.8969233	822.1555161	329.1555161	1076.5288900	629.5288902	854.9180069	562.9180069	802.0000000	313.5041370	507.3716259	505.3716259	155.0000000	341.0340235	1435.7939760	580.0000000	823.9065945	536.0000000	710.5718764	145.5718764	1001.0000000	336.3157519	1016.8722410	768.1277589	1287.2098620	249.0000000	685.8382142	539.8382142	946.0000000	845.8482466	882.6971225	346.0000000	795.9888532	355.9888532	697.2861794	851.7138206	911.4588638	646.0000000	763.0000000	241.9760420	1204.9272840	697.0000000	1046.0000000
19	390.4204566	716.0000000	1482.1566980	454.1566977	851.9048223	325.0000000	1134.7946220	533.7946224	822.7600359	329.7600359	1077.5625800	630.0000000	856.0000000	567.5082776	802.0000000	315.6009766	508.0977094	506.0000000	155.0000000	338.9100169	1436.7129410	580.0000000	825.5624318	535.0000000	711.1967290	146.0000000	1000.9026530	337.0973473	1018.2693540	767.7306459	1288.1877490	249.0000000	688.4232537	540.0000000	946.0000000	844.9771520	883.8011337	346.0000000	796.6423928	356.6423928	697.8567908	851.1432092	912.4068472	646.0000000	764.4164612	243.4164612	1205.5896600	697.5896599	1046.7740260
20	391.5455789	715.4544211	1482.5447600	454.5447602	852.6026933	325.0000000	1135.6923210	534.6923214	823.5155596	330.0000000	1078.7914090	630.0000000	857.0936994	572.0936994	802.0000000	317.6978161	509.0840741	506.0000000	155.1513136	336.8486864	1437.4468250	579.5531748	826.6324827	534.0000000	711.9989162	146.0000000	1000.3214690	337.6785311	1019.5283130	767.0000000	1289.1656360	249.0000000	691.0532502	540.0532502	946.0000000	844.1060574	884.9051449	346.0000000	797.2959324	357.2959324	698.0000000	850.3955621	913.2509031	646.2509031	765.1427565	245.1427565	1206.3263130	698.0000000	1047.7443930
21	392.7084599	715.0000000	1482.9328230	454.9328226	853.3005642	325.0000000	1136.0000000	535.8344150	824.2619687	330.2619687	1079.7214170	630.7214174	860.7567442	574.0000000	803.0000000	319.3804421	510.0704387	506.0000000	156.0000000	335.0762172	1438.1366580	579.0000000	828.2883201	533.0000000	712.5664656	146.5664656	1000.0000000	338.3672923	1020.7706870	766.2293132	1290.1014860	249.1014857	693.3131471	541.0000000	946.5409630	843.4590370	885.7135811	346.7135811	797.9494720	357.9494720	698.2909067	849.7090933	913.9212286	646.9212286	766.0000000	246.8148113	1207.1647100	698.1647095	1048.9172200
22	393.7492280	714.2507720	1483.0000000	455.4538001	853.9984351	325.0000000	1136.7806130	536.7806128	824.8664885	330.8664885	1080.8348540	631.0000000	864.6836054	576.6836054	804.3374891	320.3374891	511.0568034	506.0000000	156.0477894	333.0000000	1439.0556220	579.0000000	829.9605134	532.0394866	713.1890770	147.0000000	1000.0000000	339.1892103	1022.1678000	765.8322002	1290.7929560	249.7929560	695.6824998	541.6824998	947.0000000	842.7780819	886.6989537	347.0000000	798.6030116	358.6030116	698.8615181	849.1384819	914.8365838	647.0000000	766.8419480	248.0000000	1207.8057880	698.8057877	1050.1959240
23	394.9964632	714.0000000	1483.0000000	456.0026033	854.6963060	325.0000000	1137.9592780	537.0000000	825.6661062	331.0000000	1081.7521380	631.7521378	867.0000000	580.7625702	806.1599077	321.0000000	512.0305244	506.0305244	157.0000000	331.8282040	1439.9745870	579.0000000	831.7171536	531.2828464	713.9912642	147.0000000	1000.0111280	340.0000000	1023.3846940	765.0000000	1291.6850820	250.0000000	698.2030404	542.0000000	947.0657699	841.9342301	887.8029649	347.0000000	799.2565513	359.2565513	699.0000000	848.3888767	915.5547728	647.5547728	767.0000000	249.8690846	1208.6319640	699.0000000	1051.4746280
24	395.9528770	713.0471230	1483.0000000	456.5514066	855.3941770	325.0000000	1138.8689040	537.8689042	826.5210263	331.0000000	1082.8782990	632.0000000	868.9806182	584.9806182	807.0000000	322.2567473	512.7279895	506.7279895	158.0000000	330.7041974	1440.8935520	579.0000000	833.4737939	530.5262061	714.5610549	147.5610549	1000.8330460	340.0000000	1024.9462960	765.0000000	1292.6629690	250.0000000	700.8550939	542.0000000	947.6817268	841.3182732	888.6413290	347.6413290	799.9100909	359.9100909	699.0000000	847.5819104	916.3183371	648.0000000	768.0000000	251.4820077	1209.5385850	699.0000000	1052.0000000
25	397.2011482	712.7988518	1483.0000000	457.1002098	856.0920479	325.0000000	1139.7666030	538.7666033	827.2658343	331.2658343	1083.1071290	633.0000000	872.8362313	587.8362313	806.7499764	324.2500236	513.6016837	507.0000000	159.0039567	328.9960433	1441.8125170	579.0000000	835.2304342	529.7695658	715.1814250	148.0000000	1001.0000000	340.6549643	1026.0000000	764.4921011	1293.6408560	250.0000000	703.0929338	543.0000000	948.2976837	840.7023163	889.5967738	348.0000000	800.7970939	360.0000000	699.1591385	846.8408615	917.1883170	648.1883170	769.0671262	253.0671262	1210.4452070	699.0000000	1053.0320350
26	398.2213613	712.0000000	1483.0000000	457.6490130	856.7899188	325.0000000	1140.6643020	539.6643023	827.8703541	331.8703541	1084.2375580	633.2375582	876.0000000	586.1931570	804.9743937	325.0256063	514.5880484	507.0000000	160.0000000	327.2846114	1442.5172360	578.4827640	836.9817205	529.0000000	715.9836122	148.0000000	1001.0000000	341.4768823	1027.0695010	764.0000000	1294.6187430	250.0000000	705.7449872	543.0000000	948.9136406	840.0863594	890.4955298	348.4955298	801.5100633	360.5100633	699.7297499	846.2702501	917.8586425	648.8586425	770.5005283	254.5005283	1211.0000000	699.3518282	1054.0000000
27	399.4047973	711.5952027	1483.0000000	458.1978163	857.3449194	325.3449194	1141.5620010	540.5620014	828.6715730	332.0000000	1085.1064720	634.1064718	877.0000000	581.5689237	803.4917042	326.5082958	515.5744130	507.0000000	161.4251817	326.0000000	1443.2362340	578.0000000	838.7437147	528.2562853	716.7857994	148.0000000	1001.0000000	342.2988003	1028.6311040	764.0000000	1295.5966300	250.0000000	707.9828271	544.0000000	949.7489639	840.0000000	891.2761836	349.2761836	802.2313695	361.0000000	700.0000000	845.5752250	918.7480738	649.0000000	772.2268236	255.2268236	1211.2584500	700.0000000	1054.5894430
28	400.5093646	711.0000000	1483.0000000	458.7466195	857.8383887	325.8383887	1142.4597000	541.4597005	829.5264931	332.0000000	1085.9753850	634.9753854	877.0000000	576.5304768	803.0000000	328.4014648	516.5607777	507.0000000	163.0954415	324.9045585	1444.1551980	578.0000000	840.5003549	527.4996451	717.4157693	147.5842307	1001.0000000	343.1207183	1030.1362640	763.8637358	1296.5745160	250.0000000	710.6348806	544.0000000	950.4384475	839.5615525	892.0000000	350.0803802	803.1100358	361.1100358	700.0000000	844.7682587	919.4921868	649.4921868	773.6602257	256.6602257	1212.1650710	700.0000000	1055.0000000
29	401.0000000	710.1395270	1483.0000000	459.2954227	858.4693180	326.0000000	1143.5054390	542.0000000	830.3814132	332.0000000	1086.8442990	635.8442990	877.0000000	571.4920299	803.0000000	330.4983044	517.3868881	507.3868881	164.8447677	324.0000000	1445.0741630	578.0000000	842.2569952	526.7430048	717.9830014	147.0169986	1001.0000000	343.9426364	1031.3400960	763.0000000	1297.5524030	250.0000000	713.2869340	544.0000000	951.0544044	838.9455956	892.1843914	351.0000000	803.7635754	361.7635754	700.0000000	843.9612924	920.2298270	650.0000000	775.1324097	258.0000000	1213.0000000	700.0716926	1055.0000000
30	402.2115815	710.0000000	1483.0000000	459.8442260	859.1671889	326.0000000	1144.5479920	542.5479919	831.2363333	332.0000000	1087.7132130	636.7132126	877.0000000	566.4535831	802.0000000	332.1809304	518.1192934	508.0000000	166.5545608	323.0000000	1445.9931280	578.0000000	844.0136355	525.9863645	718.0000000	146.2218525	1001.0000000	344.7645544	1032.6375970	762.3624031	1298.5302900	250.0000000	715.6639644	544.6639644	951.6703613	838.3296387	893.2039315	351.2039315	804.5898897	362.0000000	700.0000000	843.1543261	921.1778104	650.0000000	776.8199231	258.8199231	1213.0000000	700.9783141	1055.3009120
31	403.3978818	709.6021182	1483.0000000	460.3930292	859.8650598	326.0000000	1145.6303020	543.0000000	832.0912534	332.0000000	1088.5821260	637.5821261	878.0000000	561.8293497	801.8035870	334.1964130	519.1056581	508.0000000	168.1869264	321.8130736	1446.9120930	578.0000000	845.6751208	525.0000000	718.4103586	145.5896414	1001.0000000	345.5864724	1034.0490870	762.0000000	1299.3593350	250.3593353	718.1768274	545.0000000	952.2863182	837.7136818	893.9845853	351.9845853	805.3635479	362.3635479	700.6526402	843.0000000	922.0889497	650.0889497	778.3582559	260.0000000	1213.8849360	701.0000000	1056.0000000
32	404.4995847	709.0000000	1483.0000000	460.9418324	860.5629308	326.0000000	1146.6362830	543.6362832	832.9461734	332.0000000	1089.4510400	638.4510397	879.0000000	557.2051164	801.0000000	335.9603960	520.0920227	508.0000000	169.9741469	321.0000000	1447.8310580	578.0000000	847.5269160	524.4730840	718.9775906	145.0224094	1000.7112240	346.2887756	1035.6106900	762.0000000	1300.0718500	251.0000000	720.8288809	545.0000000	952.9022750	837.0977250	894.0822115	353.0000000	806.0241654	363.0000000	701.0000000	842.5403935	922.7592752	650.7592752	779.9796205	260.9796205	1214.7915570	701.0000000	1056.0000000
33	405.6015309	708.3984691	1483.3469320	461.3469318	861.2608017	326.0000000	1147.7551650	544.0000000	833.8010935	332.0000000	1090.4524820	639.0000000	880.2963604	553.2963604	799.9595284	337.0404716	521.0783874	508.0000000	171.6839399	320.0000000	1448.5303460	577.4696537	849.2835563	523.7164437	719.7704955	145.0000000	1000.1300410	346.8699594	1036.1722920	761.0000000	1301.0497370	251.0000000	723.4809343	545.0000000	953.0000000	836.2671094	895.1316793	353.1316793	806.9484100	363.0000000	701.1884955	841.8115045	923.6075471	651.0000000	781.9983157	261.0000000	1215.0000000	701.6981785	1056.0000000
34	406.7875880	708.0000000	1483.7349940	461.7349943	861.9586726	326.0000000	1148.7245750	544.7245746	834.4638717	332.4638717	1091.6813120	639.0000000	884.4448668	555.4448668	798.2601385	338.0000000	522.0647520	508.0000000	173.8079465	320.0000000	1449.2547740	577.0000000	851.0568465	523.0000000	720.5726827	145.0000000	1000.0000000	347.6380128	1037.7338950	761.0000000	1302.0195330	251.0195329	726.0000000	545.1329878	953.0000000	835.3960148	895.9123331	353.9123331	807.6170599	363.6170599	701.7591068	841.2408932	924.3928194	651.3928194	783.6112388	262.0000000	1215.6048000	702.0000000	1056.7963120
35	407.8051800	707.1948200	1484.0000000	462.1740286	862.0000000	326.6565435	1149.6222740	545.6222737	835.0967201	333.0000000	1092.9101410	639.0000000	887.4249428	559.0000000	798.0000000	339.8367011	523.0000000	508.0511167	175.9319531	320.0000000	1450.1737390	577.0000000	853.1268974	523.0000000	721.3748699	145.0000000	999.6747798	348.3252202	1039.2954970	761.0000000	1302.7110030	251.7110032	727.7850412	546.0000000	953.4750797	835.0000000	896.9800315	354.0000000	808.3826856	364.0000000	702.0000000	840.5337081	925.0631449	652.0631449	785.6383755	262.0000000	1216.0000000	702.5114214	1057.0000000
36	409.0534511	706.9465489	1484.0000000	462.7228318	862.3544145	327.0000000	1150.0000000	546.7353525	835.9516402	333.0000000	1094.1389700	639.0000000	889.7418796	562.7418796	798.0000000	341.9335407	523.0374813	509.0000000	178.0395695	320.0395695	1451.0927040	577.0000000	854.8463703	522.1536297	722.1770571	145.0000000	999.0935960	348.9064040	1040.8571000	761.0000000	1303.5691840	252.0000000	730.4370947	546.0000000	954.0000000	834.6538257	897.7665339	354.7665339	809.2170324	364.2170324	702.1932227	839.8067773	925.7334704	652.7334704	787.2512986	263.0000000	1216.4180430	703.0000000	1057.8975650
37	410.0124862	706.0000000	1484.0000000	463.2716350	863.0522854	327.0000000	1151.0034580	547.0034583	836.8065603	333.0000000	1095.3678000	639.0000000	890.0000000	567.6734095	797.0000000	343.6161667	524.0238460	509.0000000	179.7657527	321.0000000	1452.0082510	576.9917487	856.8527857	522.0000000	722.9792443	145.0000000	998.5124122	349.4875878	1042.4187030	761.0000000	1304.5470700	252.0000000	732.6749346	547.0000000	954.0000000	833.7827311	898.7738403	355.0000000	809.8705720	364.8705720	702.7638341	839.2361659	926.5710536	653.0000000	789.1968834	263.1968834	1217.3246640	703.0000000	1058.8017450
38	411.2571002	705.7428998	1484.0000000	463.8204383	863.7501563	327.0000000	1151.9011570	547.9011574	837.6614804	333.0000000	1096.4218810	639.4218806	891.2976428	572.0000000	796.2869938	345.0000000	525.0102106	509.0000000	181.8897593	321.0000000	1452.6580580	576.3419424	858.6525440	521.3474560	723.7814315	145.0000000	998.0000000	350.0972577	1043.9803050	761.0000000	1305.3712010	252.3712008	735.3269880	547.0000000	954.0000000	832.9116365	899.8778515	355.0000000	810.7412058	365.0000000	703.0000000	838.5270227	927.3670146	653.3670146	790.8913583	264.0000000	1218.0000000	703.2312858	1059.9983290
39	412.2124781	704.7875219	1484.2610930	464.2610932	864.3168031	326.6831969	1152.1297540	549.0000000	838.5164005	333.0000000	1097.4112450	640.0000000	893.2376513	575.2376513	795.4273525	346.5726475	525.9965753	509.0000000	183.5995524	322.0000000	1453.4353850	576.0000000	860.1644604	520.0000000	724.4126808	145.4126808	998.0000000	350.9191757	1045.5419080	761.0000000	1306.0886310	253.0000000	737.5648279	548.0000000	954.0000000	832.0405420	900.6942818	355.6942818	811.4705445	365.4705445	703.0000000	837.7200564	928.0373401	654.0373401	792.6494740	264.6494740	1218.1379070	704.0000000	1060.9029990
40	413.1678561	703.8321439	1484.6491560	464.6491557	864.8102723	326.1897277	1153.0000000	549.3992918	839.2625633	333.2625633	1098.4526010	640.4526009	897.0932644	577.9067356	794.0000000	348.0782582	526.9829399	509.0000000	185.7235589	322.0000000	1454.2505630	575.7494365	861.8729313	519.1270687	724.9799128	145.9799128	997.4759676	351.5240324	1046.7803000	761.7802996	1307.0665170	253.0000000	740.2168814	548.0000000	953.4127106	831.4127106	901.6716603	356.0000000	812.1240841	366.1240841	703.0000000	836.9130901	928.7076656	654.7076656	794.3757694	265.3757694	1219.0314870	704.0314866	1061.8071790
41	414.1742792	703.0000000	1485.0000000	465.0526344	865.4295555	326.0000000	1153.4729340	550.4729342	839.8670831	333.8670831	1099.3215150	641.3215145	899.0000000	573.6580844	793.0000000	349.1750978	527.9693046	509.0000000	187.8475655	322.0000000	1454.9003700	575.0996302	863.4761351	518.0000000	725.7737796	146.0000000	997.0000000	352.1487982	1048.2508990	762.0000000	1308.0444040	253.0000000	742.4547213	549.0000000	953.0000000	830.7125664	902.5484826	356.5484826	812.7776237	366.7776237	703.0000000	836.1061238	929.5345602	655.0000000	796.0000000	266.1443412	1219.6725650	704.6725648	1063.0042520
42	415.5253876	703.0000000	1485.0000000	465.6014377	866.0901041	325.9098959	1154.5241550	551.0000000	840.6669472	334.0000000	1100.1904280	642.1904281	899.9760637	569.0239363	792.7280626	351.0000000	528.9556692	509.0000000	189.9715721	322.0000000	1455.7780670	575.0000000	865.0933186	516.9066814	726.5759668	146.0000000	997.0000000	352.9707162	1049.8125020	762.0000000	1309.0222910	253.0000000	745.1067747	549.0000000	952.8879037	829.8879037	903.4654692	357.0000000	813.4311633	367.4311633	703.4955705	835.5044295	930.0000000	655.4825436	796.8283600	267.8283600	1220.4435580	705.0000000	1063.9084320
43	416.8764960	703.0000000	1485.0000000	466.1502409	866.5835734	325.4164266	1155.0000000	551.7936929	841.5218673	334.0000000	1101.0593420	643.0593417	899.9967503	563.9967503	792.0000000	352.3687769	529.9420339	509.0000000	192.0955787	322.0000000	1456.6970310	575.0000000	866.5570657	515.4429343	727.2673953	146.2673953	997.0000000	353.7926342	1051.2645320	761.7354682	1310.0001780	253.0000000	747.7588282	549.0000000	952.2719468	829.2719468	904.4026834	357.4026834	814.0847030	368.0847030	704.0000000	834.9064047	930.3044286	656.3044286	797.0000000	269.7844010	1221.2476140	705.2476144	1064.1055060
44	418.1609406	702.8390594	1485.0000000	466.6990441	867.1089547	325.0000000	1155.7518180	552.7518179	842.3767873	334.0000000	1101.9282550	643.9282553	898.5553507	559.5553507	791.0363474	354.0363474	530.9283985	509.0000000	193.8623771	321.1376229	1457.4355750	574.5644248	868.0294337	514.0000000	727.8346273	146.8346273	997.0000000	354.6145522	1052.5214930	761.0000000	1310.9780640	253.0000000	750.4108817	549.0000000	951.6559899	828.6559899	905.1833372	358.1833372	814.7382426	368.7382426	704.0000000	834.0994384	930.9747541	656.9747541	798.0000000	271.3973241	1221.8886930	705.8886925	1065.0000000
45	419.1644993	702.0000000	1485.0000000	467.2478474	867.8068256	325.0000000	1156.6495170	553.6495170	843.2317074	334.0000000	1102.0900620	645.0900621	897.0000000	555.7469376	792.5190368	355.5190368	531.6468352	509.6468352	195.9293784	321.0000000	1458.1207480	574.0000000	870.0994846	514.0000000	728.5683148	147.0000000	997.0000000	355.4364702	1053.7658650	760.2341354	1311.6759600	253.6759596	753.0629351	549.0000000	951.0400330	828.0400330	905.9639910	358.9639910	815.3917822	369.3917822	704.0000000	833.2924721	931.9122803	657.0000000	798.3001391	273.3001391	1222.5297710	706.5297707	1064.7075990
46	420.5156077	702.0000000	1485.0000000	467.7966506	868.3568744	324.6431256	1157.5472160	554.5472161	844.0612549	333.9387451	1102.9589760	645.9589757	896.0867650	551.0867650	794.0000000	356.4166550	532.4869142	510.0000000	198.0533850	321.0000000	1459.0280810	573.9719189	872.0000000	513.8304645	729.0000000	146.6294980	997.0000000	356.2583882	1055.0000000	759.7695149	1312.5196250	254.0000000	755.7149886	549.0000000	951.0000000	827.1855207	906.7446448	359.7446448	816.0000000	370.0640947	704.0000000	832.4855058	932.6082983	657.6082983	799.0264344	275.0264344	1223.2416170	707.0000000	1064.0000000
47	421.0000000	701.1332839	1485.2442730	468.2442727	868.8503436	324.1496564	1158.4449150	555.4449151	844.6657747	333.3342253	1103.8278890	646.8278892	896.6475278	546.3524722	795.0992810	358.0000000	533.4732789	510.0000000	200.1773916	321.0000000	1459.6778870	573.3221126	873.2395864	513.0000000	729.1726892	146.0000000	997.0000000	357.0803062	1055.5600910	758.4399095	1313.4975110	254.0000000	758.3670420	549.0000000	950.3144261	827.0000000	907.5252986	360.5252986	816.0000000	370.9883393	703.7726931	831.7726931	933.3940335	658.0000000	800.0000000	276.6503070	1224.1048200	707.1048203	1064.6009050
48	422.1540252	700.8459748	1485.6323350	468.6323352	869.4862248	324.0000000	1159.3426140	556.3426142	845.2702945	332.7297055	1104.0000000	647.9854280	897.0000000	541.4600241	797.1386782	357.8613218	534.4596435	510.0000000	202.3013982	321.0000000	1460.4634290	573.0000000	875.3096373	513.0000000	729.9748764	146.0000000	997.0000000	357.9022242	1056.0000000	757.0605234	1314.4753980	254.0000000	761.0000000	549.0190955	950.0000000	826.4433315	908.0000000	361.4326821	816.6452943	371.6452943	703.2020817	831.2020817	934.0000000	658.3420169	801.1861318	278.1861318	1224.7458990	707.7458985	1065.7142990
49	423.1547194	700.0000000	1486.0000000	469.0288467	870.1840958	324.0000000	1160.0000000	557.3398543	845.8748143	332.1251857	1104.0000000	649.2142574	898.0000000	536.8357908	798.8787465	357.0000000	535.4460082	510.0000000	204.4254048	321.0000000	1461.2703930	572.7296068	876.9755869	512.0244131	730.0000000	145.2229364	997.0000000	358.7241422	1057.0000000	755.9131344	1315.3205210	254.3205208	762.6711489	550.0000000	950.3024741	825.6975259	908.0000000	362.5366933	817.0000000	372.4226149	703.0000000	830.4788204	934.2900003	659.0000000	802.6195339	279.6195339	1225.5472680	708.0000000	1066.9930030
50	424.3576743	699.6423257	1486.0000000	469.5776500	870.8819667	324.0000000	1160.4309060	558.4309056	846.4793341	331.5206659	1104.0000000	650.4430868	901.0000000	534.2115575	800.9755861	357.0000000	536.4323728	510.0000000	206.5494114	321.0000000	1461.9202000	572.0798004	879.0251204	511.9748796	730.0000000	144.4207492	997.3861229	359.3861229	1057.0000000	754.3515318	1316.0169580	255.0000000	765.3232024	550.0000000	950.9184310	825.0815690	908.0000000	363.6407045	817.0000000	373.3468595	703.0000000	829.6718541	935.1682799	659.1682799	803.3458292	281.3458292	1226.0000000	708.4538892	1068.2717060
51	425.0000000	698.5572773	1486.0000000	470.1264532	871.4100071	323.5899929	1161.0000000	559.4647172	847.0838539	330.9161461	1104.0000000	651.6719161	903.9989127	536.9989127	803.0000000	357.0724257	537.4187375	510.0000000	208.6734180	321.0000000	1462.8061100	572.0000000	880.6913630	511.0000000	730.3814381	144.0000000	997.9673067	359.9673067	1057.0000000	752.7899292	1316.9948450	255.0000000	767.6896100	550.6896100	951.0000000	824.2442614	908.0000000	364.7447157	817.1916996	374.1916996	703.0000000	828.8648878	935.8386054	659.8386054	804.7792312	282.7792312	1226.3605110	709.0000000	1069.5504100
52	425.7938311	698.0000000	1486.0000000	470.6752564	871.9034764	323.0965236	1161.0000000	560.7342554	847.6883736	330.3116264	1104.6369230	652.6369233	906.1474191	541.1474191	804.1692652	358.0000000	538.4051021	510.0000000	210.7974246	321.0000000	1463.5127050	571.4872946	882.2455077	509.7544923	731.1836253	144.0000000	998.0000000	360.7756827	1057.0000000	751.2283266	1317.9727320	255.0000000	770.2130957	551.0000000	951.6268332	824.0000000	907.3998595	365.6001405	817.8452392	374.8452392	703.0000000	828.0579215	936.5089309	660.5089309	806.2126333	284.2126333	1227.2671320	709.0000000	1070.5862720
53	427.1024877	697.8975123	1486.0000000	471.2240597	872.5613659	323.0000000	1160.9973180	562.0026825	848.4142139	330.0000000	1105.0000000	653.7153613	908.0000000	545.4185018	805.2661048	359.0000000	539.3914668	510.0000000	212.9214312	321.0000000	1464.2298260	571.0000000	884.0021480	508.9978520	731.9858125	144.0000000	998.5976007	361.0000000	1057.0000000	749.6667241	1318.9506190	255.0000000	772.8651492	551.0000000	952.3520881	823.6479119	906.4614755	366.0000000	818.0000000	375.7053797	703.0000000	827.2509552	937.1792564	661.1792564	807.6460354	285.6460354	1228.1737540	709.0000000	1071.4904520
54	428.0818344	697.0000000	1486.0000000	471.7728629	873.2592368	323.0000000	1160.0996180	562.9003816	849.1903064	329.8096936	1105.0000000	654.9441907	909.0000000	550.0427351	807.2566404	359.2566404	540.3778314	510.0000000	214.7392361	320.2607639	1465.1052110	571.1052113	885.4658950	507.5341050	732.7879997	144.0000000	999.0000000	361.4195187	1057.6327750	748.3672254	1319.9285050	255.0000000	775.1029891	552.0000000	952.9680450	823.0319550	905.3574643	366.0000000	818.4452116	376.4452116	703.0000000	826.4439888	937.8495819	661.8495819	809.0794375	287.0794375	1229.0568340	709.0568337	1072.5580940
55	429.4329428	697.0000000	1486.0000000	472.3216661	873.9571077	323.0000000	1160.0000000	564.1286565	849.7948262	329.2051738	1104.8776560	656.1223437	909.0000000	555.0811820	809.0322231	360.0322231	541.3641961	510.0000000	216.7552308	320.0000000	1465.7550180	571.7550176	886.9296421	506.0703579	733.5901869	144.0000000	999.0000000	362.2414367	1058.0000000	746.9577325	1320.6409160	255.6409160	777.7550426	552.0000000	953.8259033	823.0000000	904.4721116	365.4721116	819.0000000	377.1396554	703.0000000	825.6370225	938.5199074	662.5199074	810.5128396	288.5128396	1229.6979120	709.6979119	1073.5917050
56	430.0000000	696.2159488	1486.0000000	472.8704694	874.6549786	323.0000000	1160.0000000	565.3981947	850.5647606	329.0000000	1104.0087430	656.9912573	910.4988040	559.4988040	810.7281964	361.0000000	542.3505607	510.0000000	218.8792374	320.0000000	1466.5725070	572.0000000	888.3933891	504.6066109	734.2774504	144.2774504	999.0000000	363.0633547	1058.4270010	745.5729994	1321.4700650	256.0000000	779.9928824	553.0000000	954.6969979	823.0000000	903.6914578	364.6914578	819.0451841	378.0451841	703.0000000	824.8300562	939.2690300	663.0000000	812.0000000	289.3381878	1230.4794040	710.0000000	1074.7012880
57	431.1351597	696.0000000	1486.0000000	473.4192726	875.2495023	323.2495023	1160.0000000	566.6677329	851.2967590	328.7032410	1104.0000000	658.2164653	912.9154351	563.0000000	812.2904953	362.2904953	543.3369254	510.0000000	221.0032440	320.0000000	1467.4914720	572.0000000	889.8571362	503.1428638	734.8446824	144.8446824	999.0000000	363.8852727	1059.0000000	744.2487409	1322.4479520	256.0000000	782.6449359	553.0000000	955.5680925	823.0000000	902.9108040	363.9108040	819.6987237	378.6987237	703.0000000	824.0230899	940.1534516	663.1534516	813.3653245	290.0000000	1231.3860260	710.0000000	1075.6929590
58	432.0000000	695.5137319	1486.0000000	473.9680758	875.7429716	323.7429716	1160.0000000	567.9372711	851.9012788	328.0987212	1104.0000000	659.4452946	916.3816032	564.6183968	813.0660780	364.0660780	544.3232900	510.0000000	222.7970865	319.2029135	1468.4104370	572.0000000	891.4537974	502.0000000	735.5825349	145.0000000	998.4999406	364.5000594	1059.9283330	743.0716666	1323.4258390	256.0000000	785.2969894	553.0000000	956.4391870	823.0000000	902.1301502	363.1301502	820.0000000	379.4981756	703.0000000	823.2161236	940.8237771	663.8237771	814.9846187	290.9846187	1232.2069330	710.2069329	1076.5971390
59	432.8373765	695.0000000	1486.0000000	474.5168791	876.3343778	324.0000000	1160.0000000	569.2068093	852.7153072	328.0000000	1104.0000000	660.6741240	919.2372163	560.7627837	814.5487674	365.5487674	545.3096547	510.0000000	224.8370436	319.0000000	1469.2329230	572.2329226	893.1096348	501.0000000	736.3847221	145.0000000	998.0000000	365.1148952	1060.3254460	741.6745536	1324.4037260	256.0000000	787.9490428	553.0000000	957.3102816	823.0000000	901.0800490	363.0000000	820.0000000	380.4224202	703.4177889	822.5822111	941.6987667	664.0000000	817.0053842	291.0000000	1232.8480110	710.8480111	1077.5013190
60	433.8403857	694.1596143	1485.9343180	475.0000000	877.0322488	324.0000000	1160.0000000	570.4763475	853.4032116	327.5967884	1104.0000000	661.9029534	920.0000000	556.0402921	816.0000000	367.0444868	546.2960193	510.0000000	226.6795651	318.3204349	1469.8827290	572.8827289	894.8341637	500.1658363	737.1869093	145.0000000	998.0000000	365.9368132	1061.4296660	740.5703339	1325.3816130	256.0000000	790.6010963	553.0000000	958.1813762	823.0000000	900.2759494	362.2759494	820.3466648	381.0000000	703.9884002	822.0115998	942.4573214	664.4573214	819.0229958	290.9770042	1233.6916770	711.0000000	1078.4054990
61	435.0886569	693.9113431	1485.3855140	475.0000000	877.7301197	324.0000000	1160.0000000	571.7458857	854.0000000	326.9890661	1103.1997090	662.8002913	922.0000000	552.4160588	816.0000000	369.1413264	547.2823840	510.0000000	228.6708433	318.0000000	1470.7531190	573.0000000	896.2979108	498.7020892	737.9890965	145.0000000	998.0000000	366.7587312	1062.5338860	739.4661141	1326.3594990	256.0000000	793.2531497	553.0000000	959.0524707	823.0000000	899.2862402	362.0000000	821.0000000	381.2709094	704.0000000	821.2094382	943.1805199	665.0000000	820.6454440	290.0000000	1234.5982980	711.0000000	1079.4379520
62	436.0622746	693.0000000	1485.0000000	475.1632888	878.3026351	324.3026351	1160.0000000	573.0154239	854.0000000	326.1341461	1103.0000000	663.9463986	925.5614152	549.4385848	815.1244845	370.8755155	548.2687486	510.0000000	230.5620437	317.4379563	1471.6720830	573.0000000	897.7616578	497.2383422	738.7912837	145.0000000	998.0000000	367.5806492	1063.6381060	738.3618943	1327.3373860	256.0000000	795.9052032	553.0000000	959.9235653	823.0000000	898.1822290	362.0000000	821.1379947	382.1379947	704.5975281	821.0000000	944.0908656	665.0908656	822.6725807	290.0000000	1235.3570320	711.3570321	1080.7166560
63	437.4133831	693.0000000	1485.0000000	475.7120920	878.7961043	324.7961043	1160.2014990	574.2014987	854.5096642	325.4903358	1102.1689880	664.8310117	927.0000000	544.9960193	814.3489018	372.6510982	549.2551133	510.0000000	232.5046429	317.0000000	1472.5910480	573.0000000	899.2254049	495.7745951	739.4196473	144.5803527	998.0000000	368.4025672	1064.7423250	737.2576746	1328.3152730	256.0000000	798.1430431	554.0000000	960.5619094	823.5619094	897.0782178	362.0000000	821.7915343	382.7915343	705.0000000	820.5955056	944.7611911	665.7611911	824.2855038	289.0000000	1235.9981100	711.9981103	1081.0000000
64	438.7644915	693.0000000	1485.0000000	476.2608952	879.4095189	325.0000000	1161.0000000	575.1402868	855.0000000	324.8385195	1102.0000000	665.9898438	927.0000000	539.9575724	814.0000000	374.6034179	550.2414779	510.0000000	234.2144359	316.0000000	1473.5100130	573.0000000	900.6891519	494.3108481	739.9868793	144.0131207	998.1587350	369.1587350	1065.8465450	736.1534548	1329.2072950	255.7927047	800.7950965	554.0000000	961.2515409	824.0000000	895.9742066	362.0000000	822.4450739	383.4450739	705.1495253	819.8504747	945.4315166	666.4315166	825.9281770	288.0718230	1236.9039490	712.0000000	1082.1937920
65	440.0817415	692.9182585	1485.0000000	476.8096985	880.1073898	325.0000000	1161.0000000	576.4098250	855.0164006	324.0000000	1101.0000000	666.2186731	928.0000000	535.3333391	813.5048432	376.4951568	551.2278426	510.0000000	236.2393150	315.7606850	1474.3033330	573.3033334	902.1528990	492.8471010	740.7836318	144.0000000	998.7399188	369.7399188	1066.9507650	735.0492350	1329.8987660	255.1012344	803.4471500	554.0000000	962.1226355	824.0000000	894.8701954	362.0000000	823.0986135	384.0986135	705.7201367	819.2798633	946.1018421	667.1018421	827.6544723	287.3455277	1237.8105700	712.0000000	1083.0000000
66	441.0524948	692.0000000	1485.0000000	477.3585017	880.8052607	325.0000000	1161.0000000	577.6793632	855.8713207	324.0000000	1101.0000000	667.4475025	927.5014135	530.5014135	812.7292605	378.2707395	552.2142072	510.0000000	238.0482356	315.0000000	1474.9531400	573.9531397	903.6166460	491.3833540	741.5858190	144.0000000	999.0000000	370.4541076	1068.0777600	734.0000000	1330.8347200	255.0000000	806.0701474	554.0701474	962.9937300	824.0000000	893.7661842	362.0000000	823.7521532	384.7521532	706.4111798	819.0000000	946.7721676	667.7721676	829.5384867	287.0000000	1238.5071310	712.5071313	1083.0000000
67	442.4036032	692.0000000	1485.0000000	477.9073049	881.5031317	325.0000000	1161.6709750	578.6709746	856.0000000	323.2737592	1101.4782390	668.4782389	926.0600139	526.0600139	812.0000000	380.0655095	553.2005719	510.0000000	239.1722422	314.0000000	1475.8526940	574.0000000	905.0803931	489.9196069	742.3880062	144.0000000	999.0000000	371.2760256	1069.6393630	734.0000000	1331.8126070	255.0000000	808.3370434	555.0000000	963.6115233	824.6115233	892.6621730	362.0000000	824.0000000	385.5737362	707.1542526	818.8457474	947.4424931	668.4424931	831.1514098	286.0000000	1239.2096000	713.0000000	1083.4921190
68	443.7547116	692.0000000	1485.0000000	478.4561082	882.0000000	325.2010026	1162.0000000	579.8042261	856.4109428	322.5890572	1102.0000000	669.4909477	925.0000000	521.4606392	811.1780951	381.8219049	554.1869365	510.0000000	241.2962488	314.0000000	1476.7716590	574.0000000	906.7695303	489.0000000	743.1901934	144.0000000	999.0692566	372.0692566	1070.8492110	733.1507893	1332.7904930	255.0000000	810.9890968	555.0000000	964.3217056	825.0000000	891.5581618	362.0000000	824.3521256	386.3521256	707.7248639	818.2751361	948.1128186	669.1128186	833.1785464	286.0000000	1240.0821810	713.0821809	1084.5604510
69	445.1058200	692.0000000	1485.0000000	479.0049114	882.0000000	325.8988735	1162.0000000	581.0737643	857.0218674	322.0000000	1102.0000000	670.7197771	923.0000000	517.8364058	810.4025124	383.5974876	555.1225424	509.8774576	243.0060418	313.0000000	1477.6906240	574.0000000	908.3007804	487.6992196	743.9923806	144.0000000	999.6504404	372.6504404	1072.3483540	733.0000000	1333.7683800	255.0000000	813.6411503	555.0000000	965.1928002	825.0000000	890.4541506	362.0000000	825.0056652	387.0056652	708.4178652	818.0000000	948.7831441	669.7831441	835.2056831	286.0000000	1240.7232590	713.7232591	1085.8391550
70	446.4569284	692.0000000	1485.0000000	479.5537146	882.5967444	326.0000000	1162.0000000	582.3433025	857.8767875	322.0000000	1102.0000000	671.9486065	921.0000000	513.6263861	810.3730703	385.3730703	555.8200075	509.1799925	245.1300484	313.0000000	1478.6095890	574.0000000	909.7645274	486.2354726	744.7945678	144.0000000	1000.0000000	373.3275661	1073.0000000	732.0900431	1334.7462670	255.0000000	816.2932037	555.0000000	966.0451804	824.9548196	889.3501394	362.0000000	825.6592048	387.6592048	709.1589799	817.8410201	949.6413028	670.0000000	837.2328198	286.0000000	1241.5152510	714.0000000	1087.1178590
71	447.0000000	691.1919631	1484.9275090	480.0724911	883.2946154	326.0000000	1162.0000000	583.6128407	858.5173954	321.4826046	1102.0000000	673.1774358	919.0000000	510.0021528	812.0000000	386.2102271	556.7318169	509.0000000	247.2540550	313.0000000	1479.5285540	574.0000000	911.2282745	484.7717255	745.5967550	144.0000000	1000.0000000	374.1494841	1074.0000000	730.9426541	1335.7241540	255.0000000	818.9452572	555.0000000	966.6611373	824.3388627	888.2461282	362.0000000	826.4422875	388.0000000	709.7295912	817.2704088	950.4166883	670.4166883	839.2599564	286.0000000	1242.2983090	714.2983087	1088.3965630
72	448.1591453	691.0000000	1484.5394460	480.4605536	883.9924863	326.0000000	1162.0000000	584.8823789	859.1724141	321.0000000	1102.4062650	674.0000000	916.1459091	506.1459091	812.2171289	388.2171289	557.7181815	509.0000000	249.3780616	313.0000000	1480.4475190	574.0000000	912.6920215	483.3079785	746.3989422	144.0000000	1000.0000000	374.9714021	1074.0000000	729.3810516	1336.7020410	255.0000000	821.5973106	555.0000000	967.3918703	824.0000000	887.1421170	362.0000000	827.2591773	388.2591773	710.4245505	817.0000000	951.1230561	671.0000000	840.9101123	286.9101123	1242.9393870	714.9393869	1089.6752660
73	449.5102537	691.0000000	1484.1513840	480.8486161	884.0000000	326.6903572	1162.0000000	586.1519171	860.0273342	321.0000000	1103.0000000	674.6350946	913.2902959	502.2902959	813.6998184	389.6998184	558.7045462	509.0000000	251.3550158	313.3550158	1481.3664840	574.0000000	914.1557686	481.8442314	747.2011294	144.0000000	1000.0000000	375.7933201	1074.1276690	727.8723312	1337.6799270	255.0000000	823.8351505	556.0000000	968.1859443	823.8140557	886.0381058	362.0000000	827.9127169	388.9127169	711.1637071	816.8362929	952.0502325	671.0502325	842.9000162	287.0000000	1243.5804650	715.5804650	1090.9539700
74	450.6090750	690.3909250	1484.0000000	481.3347140	884.3882281	327.0000000	1162.0000000	587.4214553	860.8822543	321.0000000	1103.8639240	675.0000000	911.1417895	498.1417895	815.0000000	391.2581051	559.6909108	509.0000000	253.2118612	314.0000000	1482.2854490	574.0000000	915.6195156	480.3804844	748.0023452	143.9976548	1000.6152380	376.0000000	1075.0000000	726.6720600	1338.6578140	255.0000000	826.3445052	556.3445052	968.8019011	823.1980989	884.9533978	361.9533978	828.5662565	389.5662565	711.7343185	816.2656815	952.7205580	671.7205580	844.6555961	287.6555961	1244.3133090	716.0000000	1091.2326740
75	451.5644529	689.4355471	1484.0000000	481.8835173	885.0000000	327.0860990	1162.0000000	588.6909935	861.7371744	321.0000000	1104.7726930	675.7726933	911.0000000	493.1620738	815.0000000	393.3549447	560.6772755	509.0000000	254.9446012	314.9446012	1483.2044140	574.0000000	917.0832626	478.9167374	748.5695772	143.4304228	1001.0000000	376.4371561	1075.0000000	725.1104574	1339.6357010	255.0000000	828.7250439	557.0000000	969.5909405	823.0000000	884.1727440	361.1727440	829.0000000	390.3108387	712.0000000	815.5687641	953.5527927	672.0000000	846.3818914	288.3818914	1245.2199310	716.0000000	1092.3615980
76	452.7351518	689.0000000	1484.0000000	482.4323205	885.0000000	327.7839700	1162.0000000	589.9605317	862.5920944	321.0000000	1105.9073690	676.0000000	912.0000000	488.5378405	815.0000000	395.4517842	561.6636401	509.0000000	257.0456609	315.0000000	1484.1233790	574.0000000	918.0000000	477.2264115	749.0000000	142.8065226	1001.1831930	377.1831931	1075.3190080	723.6809922	1340.6135880	255.0000000	830.9737549	557.9737549	970.4620350	823.0000000	883.3920902	360.3920902	829.1662290	391.1662290	712.2382022	815.0000000	954.3541022	672.3541022	848.1529991	289.0000000	1246.1265520	716.0000000	1093.3758680
77	454.0000000	688.9137397	1484.0000000	482.9811237	885.4818409	328.0000000	1162.0000000	591.2300700	863.3160870	321.3160870	1106.1361990	677.0000000	913.0000000	484.4993936	816.5486238	396.0000000	562.6500048	509.0000000	259.0000000	315.1696675	1485.0423440	574.0000000	919.5965432	476.4034568	749.0000000	142.0043354	1001.7643770	377.7643769	1076.0000000	722.4014659	1341.5914750	255.0000000	833.6149372	558.0000000	971.0000000	822.6668704	882.4504881	360.0000000	829.8197686	391.8197686	713.0319390	814.9680610	955.0345460	673.0000000	850.1273752	289.1273752	1247.0234570	716.0234575	1094.4628520
78	454.4373687	688.0000000	1484.0000000	483.5299270	886.1270754	328.1270754	1162.0000000	592.4996082	863.9206068	321.9206068	1107.2581140	677.2581137	914.0000000	480.4609467	818.6454634	396.0000000	563.4499811	508.5500189	260.2936740	316.0000000	1485.9613080	574.0000000	920.4994768	475.0000000	748.4358336	141.4358336	1002.0000000	378.4886966	1076.1132340	720.8867662	1342.5693610	255.0000000	836.2669907	558.0000000	971.2042242	822.0000000	881.5378894	359.5378894	830.6693589	392.0000000	713.6025503	814.3974497	955.9825294	673.0000000	851.7930589	290.0000000	1247.6645360	716.6645356	1095.5190610
79	455.7884771	688.0000000	1484.0000000	484.0787302	886.6205447	328.6205447	1162.0000000	593.7691464	864.7426411	322.0000000	1108.1270270	678.1270273	915.8225679	476.1774321	820.0000000	397.3280894	564.2085205	508.0000000	262.2953448	316.2953448	1486.8802730	574.0000000	921.4027169	473.5972831	747.8686016	140.8686016	1002.3106150	379.0000000	1077.0000000	719.6924743	1343.5472480	255.0000000	838.9190441	558.0000000	972.0532584	821.9467416	880.6566793	359.0000000	831.4197411	392.4197411	714.0000000	813.7551124	956.6579719	673.6579719	853.8201955	290.0000000	1248.4322030	717.0000000	1096.5641050
80	457.1395855	688.0000000	1484.0000000	484.6275334	887.1140140	329.1140140	1162.0000000	595.0386846	865.5975612	322.0000000	1108.9959410	678.9959409	918.9710742	473.0289258	820.0000000	399.4249289	565.1948852	508.0000000	264.1274737	317.0000000	1487.7992380	574.0000000	923.0000000	472.7746349	747.3013695	140.3013695	1003.0000000	379.1325326	1077.0000000	718.1308717	1344.5251350	255.0000000	841.5710976	558.0000000	972.6692153	821.3307847	879.5526681	359.0000000	832.1036345	393.0000000	714.0366663	812.9633337	957.4642827	674.0000000	854.8473322	291.0000000	1249.3388250	717.0000000	1097.6622550
81	458.3469730	688.3469730	1484.1246890	485.1246888	887.6074832	329.6074832	1162.0000000	596.3082228	866.4524813	322.0000000	1109.8648540	679.8648545	923.5833261	472.0000000	819.0000000	400.5217685	566.1812498	508.0000000	265.8849302	317.8849302	1488.7182030	574.0000000	924.0000000	471.7045840	747.0000000	139.6240137	1003.0000000	379.9544506	1078.0000000	716.9834827	1345.5030220	255.0000000	844.2231511	558.0000000	973.4032943	821.0000000	878.4486569	359.0000000	833.0278791	393.0000000	714.6072776	812.3927224	958.2915161	674.2915161	856.8744689	291.0000000	1250.2454460	717.0000000	1098.9409590
82	459.3023509	689.3023509	1484.5127510	485.5127513	888.1009525	330.1009525	1161.5914610	597.4085387	867.3074014	322.0000000	1110.7337680	680.7337680	927.8538735	473.8538735	820.2043945	402.0000000	567.1676144	508.0000000	267.9612733	318.0000000	1489.4505460	574.4505459	925.2584242	470.7415758	747.0000000	138.8218265	1003.5489760	380.5489755	1078.4087920	715.5912075	1346.4809090	255.0000000	846.8752045	558.0000000	974.1940222	820.8059778	877.3446457	359.0000000	833.9521237	393.0000000	715.0000000	811.7484270	958.9618416	674.9618416	858.4873920	292.0000000	1251.1520680	717.0000000	1099.8624320
83	460.3644837	690.0000000	1484.9008140	485.9008138	888.5944217	330.5944217	1161.0000000	598.4330857	868.1147786	322.1147786	1111.6026820	681.6026816	930.0023799	478.0023799	821.3012341	401.0000000	568.1539791	508.0000000	269.6710664	319.0000000	1490.1419190	575.0000000	926.0213043	469.0000000	747.0000000	138.0196393	1004.0000000	381.1840731	1079.5130120	714.4869878	1347.0000000	254.5412046	849.3728277	558.3728277	974.8099791	820.1900209	876.4630475	359.5369525	834.0000000	393.8763683	715.0413935	810.9586065	959.8940194	675.0000000	860.5145286	292.0000000	1252.0586890	717.0000000	1100.7666120
84	461.5060000	689.4940000	1485.0000000	486.4085328	889.1242966	331.0000000	1160.5031700	599.4968301	868.7192984	322.7192984	1112.4715950	682.4715952	933.5650998	481.5650998	822.2814806	400.2814806	569.0992380	507.9007620	271.7950730	319.0000000	1491.0608840	575.0000000	927.7717047	468.2282953	747.0000000	137.2174521	1004.0000000	382.0059911	1080.6172320	713.3827680	1347.4366820	254.0000000	851.7650979	559.0000000	975.4259360	819.5740640	876.3176063	360.3176063	834.8006129	394.0000000	715.6120049	810.3879951	960.5953859	675.5953859	861.5416653	293.0000000	1252.9653110	717.0000000	1101.6707920
85	462.4613779	688.5386221	1485.0000000	486.9573360	889.8221676	331.0000000	1160.0000000	600.5579485	869.4579481	323.0000000	1113.4815520	683.0000000	936.4207130	485.4207130	823.7641700	401.7641700	569.7967031	507.2032969	273.9190795	319.0000000	1491.9798490	575.0000000	929.2354517	466.7645483	747.4134702	136.5865298	1004.0000000	382.8279091	1081.7214520	712.2785482	1348.2931450	253.7068555	854.4171513	559.0000000	976.0592455	819.0000000	877.0000000	361.1389607	835.7248575	394.0000000	716.1826162	809.8173838	961.2657114	676.2657114	863.1545884	294.0000000	1253.6165490	717.6165490	1102.8131330
86	463.4167559	687.5832441	1485.3578950	487.3578945	890.3677227	331.3677227	1159.1725130	601.0000000	870.3128682	323.0000000	1114.5023160	683.5023156	939.3907842	489.0000000	825.2468595	403.2468595	570.6988595	507.0000000	275.6288726	320.0000000	1492.6355580	575.6355576	930.6991988	465.3008012	747.9807022	136.0192978	1004.4594970	383.4594971	1082.8256720	711.1743285	1348.9846150	253.0153851	857.0692048	559.0000000	976.9303400	819.0000000	877.1718071	362.1718071	836.4589845	394.4589845	716.7532276	809.2467724	961.9360369	676.9360369	864.8356058	294.8356058	1254.3643400	718.0000000	1102.9350610
87	464.5262767	687.0000000	1485.7459570	487.7459570	890.8611920	331.8611920	1158.2242860	601.7757138	871.1677883	323.0000000	1115.3712290	684.3712292	941.7177258	492.7177258	826.0224422	404.9775578	571.6852241	507.0000000	277.7528792	320.0000000	1493.4035660	576.0000000	932.4558390	464.5441610	748.5479342	135.4520658	1005.0000000	384.0575315	1083.9298910	710.0701087	1349.9561290	253.0000000	859.7212582	559.0000000	977.0000000	818.1985654	877.9524609	362.9524609	837.1125241	395.1125241	717.0000000	808.5420226	962.8575259	677.0000000	866.5619011	295.5619011	1255.2709610	718.0000000	1102.0308810
88	465.8773851	687.0000000	1486.0000000	488.1895322	891.5015668	332.0000000	1157.0476500	602.0000000	872.0227083	323.0000000	1116.3396130	685.0000000	944.0000000	496.8108237	827.5051317	403.4948683	572.6715888	507.0000000	279.8768858	320.0000000	1494.3225300	576.0000000	934.2124793	463.7875207	749.1628696	135.0000000	1005.0000000	384.8794495	1085.0341110	708.9658889	1350.6604490	252.3395511	862.3733117	559.0000000	977.4755499	817.5244501	878.7331147	363.7331147	837.7660637	395.7660637	717.2649437	808.0000000	963.5695811	677.5695811	868.2881964	296.2881964	1256.1255700	718.1255700	1101.7649690
89	467.1615693	686.8384307	1486.0000000	488.7383354	892.1410237	332.1410237	1156.7781120	603.0000000	872.8776284	323.0000000	1117.4019500	685.4019496	943.9791565	501.0000000	828.9878212	402.0121788	573.4652433	506.5347567	282.0008924	320.0000000	1495.2414950	576.0000000	935.6762263	462.3237737	749.9650568	135.0000000	1005.0000000	385.7013675	1086.0000000	707.8043706	1351.4976890	252.0000000	864.7250427	559.7250427	978.1294102	817.0000000	879.5137685	364.5137685	838.5934087	396.0000000	718.0508481	807.9491519	964.3392791	678.0000000	870.0204944	297.0000000	1256.7666480	718.7666482	1100.6367350
90	468.1169472	685.8830528	1486.0000000	489.2871386	892.6344930	332.6344930	1155.5085740	603.0000000	873.5179900	323.5179900	1118.3830580	686.0000000	941.5438618	504.4561382	830.7634039	401.2365961	574.2301045	506.0000000	284.0883169	320.0883169	1496.1604600	576.0000000	937.4328666	461.5671334	750.7672440	135.0000000	1005.3700190	386.3700188	1086.7572320	707.0000000	1352.4755760	252.0000000	867.2632051	560.0000000	979.0003569	816.9996431	880.2944223	365.2944223	839.3660362	396.3660362	718.6214594	807.3785406	965.2031253	678.2031253	872.0336803	297.0336803	1257.5766120	719.0000000	1099.7325550
91	469.1022832	685.0000000	1486.0000000	489.8359419	893.1809660	333.0000000	1154.2390360	603.0000000	874.1732550	324.0000000	1119.6118880	686.0000000	939.3953555	508.6046445	832.7622421	401.0000000	575.2164692	506.0000000	285.8346920	321.0000000	1497.0561620	576.0561621	939.0000000	460.7319968	751.4026487	135.4026487	1005.9512030	386.9512025	1087.2254500	705.7745500	1353.3206460	251.6793535	869.9152585	560.0000000	979.6163138	816.3836862	881.0750761	366.0750761	840.0276844	397.0000000	719.0000000	806.7283709	965.8734508	678.8734508	873.6605542	298.0000000	1258.4832340	719.0000000	1098.7572850
92	470.3205963	684.6794037	1486.0000000	490.3847451	893.8788369	333.0000000	1154.0000000	604.0305024	875.0281751	324.0000000	1120.8407170	686.0000000	937.2468491	512.7531509	834.6074625	401.6074625	576.2028338	506.0000000	287.5444850	322.0000000	1497.7059680	576.7059684	940.2390404	459.7609596	751.9698807	135.9698807	1006.0000000	387.7529080	1088.0000000	704.5337765	1354.0171360	251.0000000	872.5673120	560.0000000	980.3284803	816.0000000	881.8557299	366.8557299	840.9519290	397.0000000	719.0785954	806.0000000	966.5437763	679.5437763	875.6876908	298.0000000	1259.2756690	719.2756692	1097.4785810
93	471.3902865	684.0000000	1486.0000000	490.9335483	894.5767078	333.0000000	1154.0000000	605.3000406	875.8830952	324.0000000	1122.0695460	686.0000000	938.0000000	517.2751360	835.3830452	403.3830452	577.0000000	505.8108015	289.4726950	322.4726950	1498.5031410	577.0000000	941.9938915	459.0000000	752.7595920	136.0000000	1005.5935370	388.4064634	1089.0000000	703.9721739	1354.9950230	251.0000000	875.1551148	560.1551148	981.1411208	815.8588792	882.8999825	367.0000000	841.6195483	397.6195483	719.8855617	806.0000000	967.2141018	680.2141018	877.3006140	299.0000000	1259.9167470	719.9167474	1096.1998780
94	472.7413949	684.0000000	1486.0000000	491.4823516	895.2745787	333.0000000	1154.0000000	606.5695788	876.7380153	324.0000000	1123.2983760	686.0000000	940.0000000	521.4851558	836.8657346	404.8657346	577.1755631	505.0000000	291.3782847	323.0000000	1499.4221060	577.0000000	943.4594277	457.5405723	753.5617792	136.0000000	1005.0123530	388.9876472	1089.4167890	702.5832110	1355.6879510	250.3120491	877.4572053	561.0000000	981.7570776	815.2429224	883.7099308	367.7099308	842.3862046	398.0000000	720.0000000	805.3074719	967.8844273	680.8844273	879.3277506	299.0000000	1260.7888850	720.0000000	1095.2371550
95	474.0925033	684.0000000	1486.0220300	492.0220298	895.9724497	333.0000000	1154.0000000	607.8391170	877.5929354	324.0000000	1124.5272050	686.0000000	942.0773498	525.0773498	837.0000000	406.9069597	578.1619278	505.0000000	293.3551736	323.3551736	1500.3410710	577.0000000	944.9231747	456.0768253	754.2573631	136.2573631	1005.0000000	389.8044484	1090.0000000	701.2631824	1356.5365830	250.0000000	880.0772576	561.0772576	982.5275505	815.0000000	884.6937913	368.0000000	843.2195207	398.2195207	720.3531959	804.6468041	968.7845389	681.0000000	880.9580500	299.9580500	1261.6955060	720.0000000	1094.0566840
96	475.4436118	684.0000000	1486.4100920	492.4100923	896.6703206	333.0000000	1154.0000000	609.1086553	878.4478555	324.0000000	1125.7560350	686.0000000	943.0000000	529.7336224	837.0000000	409.0037992	579.1482924	505.0000000	295.2120843	324.0000000	1501.2600360	577.0000000	946.0000000	455.0385964	754.8245952	136.8245952	1005.0000000	390.6263664	1089.7889850	699.7889850	1357.3637850	249.6362151	882.3470987	562.0000000	983.3986451	815.0000000	885.7978025	368.0000000	843.8730603	398.8730603	720.9238072	804.0761928	969.0000000	681.7325223	882.9678104	300.0000000	1262.6021270	720.0000000	1092.8430080
97	476.5619520	683.4380480	1486.7981550	492.7981548	897.2603507	333.2603507	1154.0000000	610.3781935	879.3027755	324.0000000	1126.6964040	685.3035960	942.2279307	534.0000000	836.9288376	411.0711624	580.1346570	505.0000000	297.3360909	324.0000000	1502.1265730	576.8734271	948.0000000	454.9685455	755.3918272	137.3918272	1004.5517160	391.0000000	1089.0000000	698.5541908	1358.0781430	249.0000000	884.7065072	562.7065072	984.2697396	815.0000000	886.6376786	368.6376786	844.7447248	399.0000000	721.4944186	803.5055814	969.6805057	682.0000000	884.5807335	301.0000000	1263.5087490	720.0000000	1091.9388280
98	477.7316150	683.0000000	1487.0000000	493.2633509	897.7538200	333.7538200	1154.0000000	611.6477317	880.1576956	324.0000000	1127.5653180	684.4346824	941.0000000	538.3963026	836.0000000	412.7832648	581.1210217	505.0000000	299.4600975	324.0000000	1502.7763790	576.2236208	949.1015054	454.0000000	755.9590592	137.9590592	1004.0000000	391.2702025	1089.0000000	696.9925882	1359.0396190	248.9603811	887.2369920	563.0000000	985.1408342	815.0000000	887.5916114	369.0000000	845.6689694	399.0000000	722.0000000	802.9080338	970.4444089	682.4444089	886.4298291	301.4298291	1264.2937110	720.2937112	1091.0346480
99	478.7656011	682.2343989	1487.0000000	493.8121542	898.3497198	334.0000000	1154.6486080	612.6486078	881.0126157	324.0000000	1128.4342310	683.5657688	941.0000000	543.4347495	836.8801044	414.0000000	582.1073863	505.0000000	301.5841041	324.0000000	1503.6027170	576.0000000	950.1715563	453.0000000	756.5262912	138.5262912	1004.0000000	392.0921205	1089.0000000	695.4309856	1359.7310890	248.2689108	889.6286501	563.6286501	986.0119288	815.0000000	888.6956226	369.0000000	846.4194656	399.4194656	722.0000000	802.1010675	971.1622590	683.0000000	888.1561244	302.1561244	1264.9347890	720.9347894	1091.1624250
100	480.0196183	682.0000000	1487.0000000	494.3609574	899.0475907	334.0000000	1155.5463070	613.5463068	881.8675358	324.0000000	1129.3031450	682.6968553	942.0417071	548.0417071	838.9769439	414.0000000	583.0937510	505.0000000	303.7081107	324.0000000	1504.5216820	576.0000000	952.1708421	452.8291579	757.0935232	139.0935232	1004.0000000	392.9140385	1089.0000000	693.8693831	1360.5975900	248.0000000	892.1268854	564.0000000	986.8830233	815.0000000	889.7996338	369.0000000	847.1032450	400.0000000	722.4991458	801.5008542	972.0000000	683.1102424	889.8337164	303.0000000	1265.8144000	721.0000000	1092.0941940
101	481.2621434	681.7378566	1487.0000000	494.9097606	899.7454616	334.0000000	1156.0000000	614.6279192	882.7224559	324.0000000	1130.1720580	681.8279417	944.8973203	551.8973203	841.0521728	413.9478272	584.0801156	505.0000000	305.8321173	324.0000000	1505.4406470	576.0000000	953.8974446	452.0000000	757.6607552	139.6607552	1004.0000000	393.7359565	1089.0000000	692.3077805	1361.5754760	248.0000000	894.5507929	564.5507929	987.5332419	814.4667581	890.9036450	369.0000000	848.0274896	400.0000000	723.0000000	800.9013484	972.0582258	684.0000000	891.4466395	304.0000000	1266.7210210	721.0000000	1093.3728980
102	482.3076216	681.0000000	1487.0000000	495.4585639	900.4433326	334.0000000	1156.6345980	615.6345982	883.5773760	324.0000000	1131.0409720	680.9590281	949.0648087	552.0000000	842.7564095	413.0000000	585.0664803	505.0000000	307.9561239	324.0000000	1506.2542840	576.2542842	955.5532820	451.0000000	758.2279872	140.2279872	1004.0000000	394.5578745	1089.0000000	690.7461779	1362.3912870	247.6087132	897.0167787	565.0000000	988.2109989	814.0000000	892.0054137	369.0054137	848.9517342	400.0000000	723.0000000	800.0943821	973.0043906	684.0043906	893.0595626	305.0000000	1267.6276430	721.0000000	1094.6516020
103	483.4657925	680.5342075	1487.0052090	496.0052093	901.1412035	334.0000000	1157.0000000	616.7527820	884.3056795	324.3056795	1131.9098850	680.0901145	953.6890420	551.0000000	844.3104450	411.6895550	586.0528449	505.0000000	310.0801305	324.0000000	1506.9040910	576.9040905	957.6233329	451.0000000	758.7952192	140.7952192	1004.0000000	395.3797925	1089.0000000	689.1845754	1363.1170360	247.0000000	899.6688322	565.0000000	989.0820935	814.0000000	892.7860675	369.7860675	849.6194105	400.6194105	723.5038731	799.4961269	973.6747161	684.6747161	895.0000000	305.0866993	1268.3777820	721.3777818	1095.9303050
104	484.5956249	680.0000000	1487.3932720	496.3932718	901.8390744	334.0000000	1157.7228900	617.7228896	884.9101993	324.9101993	1132.0000000	678.8986118	958.3132754	550.0000000	845.0000000	409.8783385	587.0392096	505.0000000	312.2041371	324.0000000	1507.5538970	577.5538968	959.6933838	451.0000000	759.5125835	141.0000000	1004.0000000	396.2017105	1089.9737050	688.0262947	1364.0671210	246.9328792	901.9066721	566.0000000	989.9531880	814.0000000	893.8014650	370.0000000	850.3860098	401.0000000	724.0000000	798.8946631	974.3450416	685.3450416	896.1138359	306.0000000	1269.0266720	722.0000000	1097.2090090
105	485.6694415	679.3305585	1487.7813340	496.7813343	902.5369453	334.0000000	1158.0000000	618.8776449	885.7279227	325.0000000	1132.2334990	677.7665009	961.3370813	548.3370813	845.0000000	407.7814989	588.0255742	505.0000000	314.3281437	324.0000000	1508.2880800	578.0000000	961.7634347	451.0000000	760.2225765	141.2225765	1004.0000000	397.0236285	1090.0000000	686.4755838	1364.7585910	246.2414088	904.3950786	566.3950786	990.5828558	813.4171442	894.9054762	370.0000000	851.3102544	401.0000000	724.0000000	798.0876967	975.0153671	686.0153671	898.1409726	306.0000000	1269.9332940	722.0000000	1098.4877130
106	486.8836282	679.0000000	1488.0000000	497.2395633	903.2348162	334.0000000	1158.0000000	620.1471831	886.5828427	325.0000000	1133.0000000	676.8551666	957.7743613	544.7743613	845.0000000	405.6846594	589.0119389	505.0000000	316.4521503	324.0000000	1509.0000000	578.2070447	963.8334857	451.0000000	760.7898085	141.7898085	1004.0000000	397.8455465	1090.7679310	685.2320688	1365.6364830	246.0000000	906.7965654	567.0000000	991.1988127	812.8011873	895.7138154	370.7138154	852.1658158	401.1658158	724.0000000	797.2807304	975.6856926	686.6856926	900.1681093	306.0000000	1270.0000000	722.8399150	1099.5419380
107	487.8730906	678.1269094	1488.0000000	497.7883665	903.9326872	334.0000000	1158.0000000	621.4167213	887.4377628	325.0000000	1133.2642190	675.7357805	953.8850925	542.0000000	845.0000000	403.5878198	589.9983035	505.0000000	318.5761569	324.0000000	1509.0891020	579.0891022	965.9035366	451.0000000	761.3570405	142.3570405	1004.4719690	398.4719687	1091.1650440	683.8349558	1366.6143700	246.0000000	909.4486189	567.0000000	991.8147696	812.1852304	896.4944692	371.4944692	852.8193555	401.8193555	724.5262359	797.0000000	976.3560181	687.3560181	902.1952459	306.0000000	1270.7465360	723.0000000	1100.6309070
108	489.1716314	678.0000000	1488.0000000	498.3371697	904.6305581	334.0000000	1158.0000000	622.6862595	888.2069581	325.2069581	1134.0000000	674.8117214	950.0000000	540.2608592	846.0000000	402.4909802	590.9846682	505.0000000	320.7001635	324.0000000	1509.7389090	579.7389086	967.6884303	450.3115697	761.9242725	142.9242725	1005.0000000	399.0751690	1092.2692640	682.7307360	1367.5922570	246.0000000	912.1006723	567.0000000	992.4307265	811.5692735	897.2751230	372.2751230	853.6687746	402.0000000	725.0000000	796.6667978	977.0263436	688.0263436	904.2223826	306.0000000	1271.4618520	723.4618524	1101.9096110
109	490.5227399	678.0000000	1488.0000000	498.8859730	905.3284290	334.0000000	1157.3241490	623.6758511	888.8114779	325.8114779	1134.2949400	673.7050601	951.0000000	535.6366259	847.4284072	401.5715928	591.9710328	505.0000000	322.8241701	324.0000000	1510.5497260	580.0000000	969.4450706	449.5549294	762.6950923	143.0000000	1005.0000000	399.8970870	1093.3734840	681.6265162	1368.5701440	246.0000000	914.7527258	567.0000000	993.0466833	810.9533167	898.0557768	373.0557768	854.4193279	402.4193279	725.0000000	795.8598315	977.6966691	688.6966691	905.8835435	305.1164565	1272.1455660	724.0000000	1103.1883140
110	491.6179041	677.3820959	1488.0000000	499.4347762	906.0000000	334.0262999	1157.0000000	624.8111224	889.5883095	326.0000000	1135.1638530	672.8361465	953.4054507	531.5945493	849.2039899	401.2039899	592.9573975	505.0000000	324.9481767	324.0000000	1511.3314140	580.3314144	971.2017109	448.7982891	763.4972795	143.0000000	1005.0000000	400.7190050	1094.4777040	680.5222965	1369.5480300	246.0000000	916.9905657	568.0000000	993.6626402	810.3373598	898.8364306	373.8364306	855.1030502	403.0000000	725.0000000	795.0528652	978.3669946	689.3669946	907.8624424	305.0000000	1273.0000000	724.0521873	1104.0000000
111	492.8107431	677.0000000	1488.0000000	499.9835794	906.0000000	334.7241709	1157.0000000	626.0806606	890.3134107	326.3134107	1136.0000000	671.9536604	954.0000000	527.6307999	850.9711113	402.0000000	593.9437621	505.0000000	327.0721833	324.0000000	1511.9812210	580.9812207	972.9410996	448.0000000	764.2117550	143.2117550	1005.3824900	401.3824903	1095.8229640	680.0000000	1370.5259170	246.0000000	919.6426191	568.0000000	994.2785971	809.7214029	899.6170844	374.6170844	856.0193004	403.0193004	725.7541011	795.0000000	979.0373201	690.0373201	909.4753655	304.0000000	1273.0000000	724.9588088	1104.7457220
112	494.1618516	677.0000000	1488.0000000	500.5323827	906.4220418	335.0000000	1157.0000000	627.3501988	890.9179304	326.9179304	1136.0000000	670.7248310	953.0000000	523.0065666	851.0000000	404.0679509	594.9301268	505.0000000	328.8458340	324.8458340	1512.8924070	581.0000000	974.5969370	447.0000000	764.7789870	143.7789870	1005.9636740	401.9636741	1097.0000000	679.6154336	1371.5038040	246.0000000	922.2946726	568.0000000	994.8945540	809.1054460	900.0000000	375.5624867	856.6728400	403.6728400	726.0000000	794.4389326	979.7076456	690.7076456	911.5025021	304.0000000	1273.8654300	725.0000000	1106.0244250
113	495.3627175	676.6372825	1488.0000000	501.0811859	907.1199127	335.0000000	1157.0000000	628.6197370	891.5224502	326.4775498	1135.6436190	669.6436194	951.5632437	518.5632437	851.8236312	405.8236312	595.6480573	505.6480573	330.9059829	325.0000000	1513.5737270	581.5737266	976.2527743	446.0000000	765.4896276	144.0000000	1006.0000000	402.7705454	1097.9461690	679.0000000	1372.4816910	246.0000000	924.9467261	568.0000000	995.0000000	808.2780286	900.4712852	376.4712852	857.4615705	404.0000000	726.3680338	794.0000000	980.3779711	691.3779711	913.5296388	304.0000000	1274.5459230	725.5459230	1107.3031290
114	496.4498548	676.0000000	1488.0000000	501.6299891	907.8177836	335.0000000	1156.3711870	629.6288125	892.1795627	326.0000000	1135.0000000	668.6813858	950.1218441	514.1218441	852.5992139	407.5992139	596.4886425	506.0000000	333.0299895	325.0000000	1514.3161230	582.0000000	977.9353787	445.0646213	766.2063442	144.2063442	1006.0000000	403.5924634	1099.0935580	678.0000000	1373.4595780	246.0000000	927.5987795	568.0000000	995.4193609	807.5806391	901.2519390	377.2519390	858.0000000	404.3858151	727.1237437	793.8762563	981.0482966	692.0482966	915.1425619	303.0000000	1275.2644600	726.0000000	1108.5818330
115	497.5663666	675.4336334	1488.1264250	502.1264253	908.5156545	335.0000000	1156.0000000	630.7445999	893.0243830	325.9756170	1135.0000000	667.4525565	951.0000000	509.5480802	853.9180966	409.0819034	597.4750072	506.0000000	334.8159985	325.8159985	1515.2350880	582.0000000	979.6920190	444.3079810	766.7735762	144.7735762	1006.2930120	404.2930119	1100.4632680	677.5367315	1374.4374640	246.0000000	930.2508330	568.0000000	996.0353178	806.9646822	902.0000000	378.0460932	858.3100596	405.0000000	727.6943551	793.3056449	981.7186221	692.7186221	917.1696986	303.0000000	1276.0000000	726.1710811	1109.6084910
116	498.7378581	675.0000000	1488.5144880	502.5144878	909.1509853	335.1509853	1156.0000000	632.0141381	893.6289028	325.3710972	1134.4510920	666.4510922	951.3467416	504.6532584	852.4354071	410.5645929	598.4613718	506.0000000	336.8637892	326.0000000	1516.1089320	582.1089320	981.6345000	444.0000000	767.3408082	145.3408082	1006.8741960	404.8741957	1101.5674880	676.4325118	1375.4153510	246.0000000	932.6384371	568.6384371	996.6512747	806.3487253	902.0000000	379.1501044	859.1656781	405.1656781	728.2649664	792.7350336	982.3889476	693.3889476	919.1968353	303.0000000	1276.0777030	727.0000000	1110.7250270
117	500.0889665	675.0000000	1488.9025500	502.9025503	909.6444546	335.6444546	1156.0000000	633.2836763	894.3301094	325.0000000	1134.0000000	665.4091113	952.0000000	499.8854000	851.6598244	412.3401756	599.4477365	506.0000000	338.9877957	326.0000000	1516.7587380	582.7587383	983.2903373	443.0000000	767.9080403	145.9080403	1007.0000000	405.6440039	1102.9499390	676.0000000	1376.3932380	246.0000000	935.1407263	569.0000000	997.2672316	805.7327684	902.0000000	380.2541156	859.8192177	405.8192177	728.8355778	792.1644222	983.0592731	694.0592731	921.2239719	303.0000000	1276.9843240	727.0000000	1112.0037310
118	501.4400750	675.0000000	1489.0000000	503.4109885	910.1950537	336.0000000	1156.0000000	634.5532145	895.1850295	325.0000000	1134.5796280	664.4203718	951.1846728	495.1846728	851.0000000	414.1637069	600.3069558	506.3069558	339.7861630	324.2138370	1517.5777690	583.0000000	985.3603883	443.0000000	768.6721365	146.0000000	1007.0000000	406.4659219	1104.0000000	675.4884589	1377.3711250	246.0000000	937.7927798	569.0000000	997.8831885	805.1168115	901.7467661	381.2532339	860.6685799	406.0000000	729.4061891	791.5938109	983.7295986	694.7295986	923.2511086	303.0000000	1277.6299940	727.6299936	1113.2824340
119	502.7911834	675.0000000	1489.0000000	503.9597917	910.8929247	336.0000000	1156.0000000	635.8227527	896.0399496	325.0000000	1135.0000000	663.3656661	950.0000000	490.6369334	851.8913410	415.8913410	601.0062522	507.0000000	340.0000000	322.1784046	1518.4967340	583.0000000	987.4304392	443.0000000	769.0000000	146.4743237	1007.2035340	407.2035335	1105.0517200	674.9482796	1378.3490120	246.0000000	940.4448332	569.0000000	998.4991453	804.5008547	901.0000000	382.0479244	861.0000000	406.5928245	729.9768005	791.0231995	984.3999241	695.3999241	924.9038559	302.0961441	1278.2710720	728.2710718	1114.3967840
120	503.8077223	674.1922777	1489.3596310	504.3596310	911.5907956	336.0000000	1156.0000000	637.0922909	896.8948697	325.0000000	1135.8631630	663.0000000	950.0000000	485.5984865	852.9431725	417.0000000	601.9926168	507.0000000	338.6242516	320.6242516	1519.4156990	583.0000000	989.5004901	443.0000000	769.2765109	147.0000000	1007.7847170	407.7847173	1106.2205330	674.0000000	1379.3268980	246.0000000	943.0968867	569.0000000	999.0000000	803.8372209	901.0000000	383.1519356	861.3656230	407.3656230	730.0000000	790.2258427	985.0993479	696.0000000	926.8911684	302.0000000	1278.9121500	728.9121500	1115.4256280
121	505.0791867	674.0000000	1489.7476930	504.7476934	912.2041180	336.2041180	1156.0000000	638.3618291	897.7497898	325.0000000	1136.0650490	661.9349514	951.0257468	481.0000000	854.7353996	416.2646004	602.9789815	507.0000000	337.1223522	319.1223522	1520.2366430	582.7633567	991.1105402	441.8894598	770.0556480	146.9443520	1008.0000000	408.5174623	1107.5530530	673.4469469	1380.2155160	246.2155157	945.7489402	569.0000000	999.0000000	802.9661263	900.8190183	384.1809817	862.0191626	408.0191626	730.4109164	789.5890836	986.0334683	696.0334683	928.9183050	302.0000000	1279.7823830	729.0000000	1116.7043320
122	506.4302951	674.0000000	1490.0000000	505.1919879	912.6975873	336.6975873	1156.0000000	639.6313673	898.6047099	325.0000000	1136.9339620	661.0660378	955.6499801	480.0000000	855.0000000	414.2773619	603.9653461	507.0000000	335.4632391	318.0000000	1520.8864500	582.1135504	992.5742873	440.4257127	770.6228800	146.3771200	1008.0000000	409.3393804	1108.6572730	672.3427271	1380.9069860	246.9069861	947.9906521	569.9906521	999.0000000	802.0950318	900.0383645	384.9616355	862.6727023	408.6727023	730.9815278	789.0184722	986.7037938	696.7037938	930.9454417	302.0000000	1280.4872000	729.4871996	1117.9830360
123	507.7814035	674.0000000	1490.0000000	505.7407911	913.2701948	337.0000000	1155.3629640	640.6370364	899.4596299	325.0000000	1138.0957690	660.9042310	960.1938982	478.8061018	856.0000000	412.5947359	604.9517108	507.0000000	333.5327668	317.5327668	1521.7583800	582.0000000	993.3309275	438.6690725	771.2688589	146.0000000	1008.1140550	410.1140552	1110.0769130	672.0000000	1381.8463450	247.0000000	950.6388335	570.0000000	999.0000000	801.2239372	899.9648174	386.0351826	863.4613757	409.0000000	731.5521391	788.4478609	987.3741193	697.3741193	932.9725784	302.0000000	1281.1282780	730.1282778	1119.1850780
124	509.1325119	674.0000000	1490.2047740	506.2047741	913.9680657	337.0000000	1155.0000000	641.7562302	900.3145500	325.0000000	1138.9646830	660.0353174	964.6352978	477.3647022	857.0000000	411.4978964	605.9380754	507.0000000	331.6294394	317.0000000	1522.6773450	582.0000000	994.0000000	436.8761605	772.0710461	146.0000000	1008.6952390	410.6952390	1111.4514990	671.5485011	1382.8242320	247.0000000	953.0000000	570.2908870	999.4576094	800.5423906	899.1841636	386.8158364	864.0000000	409.3856203	732.0000000	787.8264046	988.0628544	698.0000000	934.9997150	302.0000000	1281.7693560	730.7693560	1120.1262300
125	510.4836204	674.0000000	1490.5928370	506.5928366	914.6659366	337.0000000	1155.0000000	643.0257684	901.1694701	325.0000000	1138.8735110	658.8735106	968.5226800	478.0000000	858.5989432	411.0000000	606.9244401	507.0000000	330.5054328	316.0000000	1523.4216550	582.4216550	993.1557920	435.1557920	772.8732333	146.0000000	1009.0000000	411.3909208	1112.7859050	671.0000000	1383.5671840	247.5671836	954.9429404	571.0000000	1000.0000000	799.8959616	898.1564355	387.0000000	864.2191076	410.2191076	732.0000000	787.0194383	989.0076635	698.0076635	937.0268517	302.0000000	1282.5804420	731.0000000	1121.4049330
126	511.8347288	674.0000000	1490.9808990	506.9808991	915.2572508	336.7427492	1155.0000000	644.2953066	902.0243902	325.0000000	1138.0045970	658.0045970	972.7326998	480.0000000	859.4919927	412.4919927	607.9108047	507.0000000	328.7956398	315.0000000	1524.1010620	583.0000000	992.1502722	434.0000000	773.4775944	145.5224056	1009.0000000	412.2128388	1113.9528320	670.0471684	1384.3657920	248.0000000	957.4207242	571.4207242	1000.0000000	799.0248670	897.0524243	387.0000000	864.8726472	410.8726472	732.5568664	786.4431336	989.6779890	698.6779890	939.0539884	302.0000000	1283.4870630	731.0000000	1122.4834040
127	513.1858372	674.0000000	1491.0000000	507.5217905	915.7507201	336.2492799	1155.0000000	645.5648448	902.8793103	325.0000000	1138.0000000	656.7776718	975.6666034	483.6666034	859.7324246	414.2675754	608.8971694	507.0000000	326.7678096	314.7678096	1525.0200260	583.0000000	993.0000000	432.4944348	774.0633942	145.0000000	1009.0000000	413.0347568	1115.0806830	669.0000000	1385.3436790	248.0000000	959.8328338	572.0000000	1000.0000000	798.1537725	896.9484131	388.0000000	865.5261868	411.5261868	733.0000000	785.8197192	990.3483145	699.3483145	941.0000000	302.0811250	1284.2783770	731.2783770	1123.5481270
128	514.5369456	674.0000000	1491.0000000	508.0705937	916.3453358	336.0000000	1154.4100020	646.5899979	903.7342304	325.0000000	1137.6809830	655.6809834	977.0000000	488.1527393	858.2497351	415.7502649	609.8835340	507.0000000	324.9618402	314.0000000	1525.9389910	583.0000000	994.1141288	430.8858712	774.8655814	145.0000000	1009.0000000	413.8566748	1116.4541640	668.5458356	1386.3215660	248.0000000	962.4848872	572.0000000	1000.0000000	797.2826779	895.8444019	388.0000000	866.2541715	412.0000000	733.0000000	785.0127529	991.0186400	700.0186400	942.1082617	303.0000000	1284.9194550	731.9194551	1124.0000000
129	515.8880540	674.0000000	1491.0000000	508.6193969	917.0432068	336.0000000	1154.0000000	647.6897077	904.5891504	325.0000000	1137.0000000	654.7342266	978.5494026	492.5494026	857.0000000	417.3294472	610.6151112	506.3848888	322.8378336	314.0000000	1526.0000000	583.8579563	995.8172399	430.0000000	775.4721837	145.4721837	1009.4798380	414.4798376	1117.5583840	667.4416158	1387.2994520	248.0000000	965.0968317	572.0968317	1000.4160730	796.5839266	894.8164285	388.1835715	867.0000000	412.1784161	733.5615937	784.4384063	991.6889655	700.6889655	944.0000000	303.1353984	1285.7927140	732.0000000	1125.1055350
130	517.1691134	674.1691134	1491.0000000	509.1682002	917.7410777	336.0000000	1154.0000000	648.9592459	905.3140053	325.3140053	1136.6502630	653.6502630	980.0000000	496.9869924	857.4262868	419.0000000	611.4420498	506.0000000	320.7976451	313.7976451	1526.7769210	584.0000000	997.6274094	429.3725906	776.0394157	146.0394157	1010.0000000	415.0862973	1118.9370630	667.0000000	1388.2773390	248.0000000	967.3747806	573.0000000	1001.0000000	795.9547023	894.0357747	388.9642253	867.0725921	413.0725921	734.0000000	783.8130339	992.3592910	701.3592910	945.1625350	304.0000000	1286.6993350	732.0000000	1126.3842380
131	518.1760573	675.0000000	1491.0000000	509.7170034	918.3103835	335.6896165	1154.0000000	650.2287841	905.9185251	325.9185251	1136.0000000	652.6907814	981.0000000	501.0254392	859.3699062	419.3699062	612.4284144	506.0000000	319.0040339	313.0000000	1527.4920660	584.4920658	999.5431282	429.0000000	776.6066477	146.6066477	1010.0000000	415.9082153	1120.0844520	666.0000000	1389.2552260	248.0000000	970.0268340	573.0000000	1001.0000000	795.0836078	892.9465819	389.0000000	867.7261317	413.7261317	734.0000000	783.0060675	993.0296165	702.0296165	947.1341182	304.1341182	1287.4284760	732.4284761	1127.6629420
132	519.5271657	675.0000000	1491.0000000	510.2658066	918.8038528	335.1961472	1153.6476330	651.3523671	906.7396971	326.0000000	1136.3804570	651.6195426	981.0000000	506.0638861	861.2057523	420.0000000	613.4147791	506.0000000	317.9151665	311.9151665	1528.2006370	585.0000000	1001.1989660	428.0000000	777.1738797	147.1738797	1010.0000000	416.7301333	1121.4568300	665.5431701	1390.2331130	248.0000000	972.2646739	574.0000000	1001.0000000	794.2125132	891.8425707	389.0000000	868.3796713	414.3796713	734.5663210	782.4336790	993.6999420	702.6999420	948.8025948	305.0000000	1288.0983650	733.0000000	1128.9416460
133	520.8782742	675.0000000	1491.0000000	510.8146099	919.4204769	335.0000000	1153.0000000	652.3536470	907.5946172	326.0000000	1137.0000000	650.6473362	981.0000000	511.1023330	862.9210716	420.9210716	614.4011437	506.0000000	316.4132671	310.4132671	1529.0845720	585.0845717	1003.1902230	427.8097766	777.7411117	147.7411117	1010.0000000	417.5520513	1122.5610500	664.4389503	1391.2110000	248.0000000	974.9167274	574.0000000	1001.0000000	793.3414186	891.0000000	388.7385595	869.0332109	415.0332109	735.1936515	782.0000000	994.3702675	703.3702675	950.8297315	305.0000000	1289.0049860	733.0000000	1130.2203490
134	521.2293826	676.0000000	1491.2569720	511.2569719	920.1183478	335.0000000	1153.4406580	653.4406585	908.4495373	326.0000000	1137.4111780	649.5888222	980.9004536	516.0995464	864.6966543	421.6966543	615.3875083	506.0000000	315.6184744	308.6184744	1529.7343780	585.7343780	1004.9248540	427.0000000	778.3083437	148.3083437	1010.2644360	418.2644362	1123.6652690	663.3347306	1392.1888860	248.0000000	977.5687808	574.0000000	1001.0000000	792.4703241	890.7415866	387.7415866	869.6867506	415.6867506	736.0004369	781.9995631	995.0574072	704.0000000	952.4426546	306.0000000	1289.9116080	733.0000000	1131.4990530
135	522.0000000	675.4195090	1491.6450340	511.6450344	920.8162187	335.0000000	1154.0000000	654.4785098	909.3044574	326.0000000	1138.2800910	648.7199087	979.0000000	520.3507996	866.0000000	423.2536304	616.3738730	506.0000000	314.1165749	307.1165749	1530.3841840	586.3841843	1006.7035040	426.2964961	778.8755758	148.8755758	1010.8456200	418.8456200	1125.0623820	662.9376176	1393.1667730	248.0000000	980.2208343	574.0000000	1001.0000000	791.5992295	889.9609328	386.9609328	870.3402902	416.3402902	736.5710482	781.4289518	996.0038117	704.0038117	954.4697913	306.0000000	1290.5785750	733.5785753	1132.7777570
136	522.9315994	675.0000000	1492.0000000	512.0468060	921.5140897	335.0000000	1154.5289500	655.5289498	910.1126969	326.1126969	1139.1490050	647.8509951	977.3105476	524.6894524	866.0000000	425.3504699	617.2547265	505.7452735	313.3217822	305.3217822	1531.0480700	587.0000000	1008.6507420	426.0000000	779.4428078	149.4428078	1011.0000000	419.6035917	1126.2356110	662.0000000	1394.1022900	248.1022901	982.8728878	574.0000000	1001.0000000	790.7281349	889.1802790	386.1802790	870.9938298	416.9938298	737.0000000	780.7996631	996.6741372	704.6741372	956.3513811	305.6486189	1291.3106370	734.0000000	1134.0564610
137	523.9070114	674.0929886	1492.0000000	512.5956093	922.1498788	334.8501212	1155.0000000	656.6033727	910.7172167	326.7172167	1140.0253410	647.0000000	976.1308520	529.1308520	866.3162956	427.3162956	617.9521916	505.0478084	312.3310622	304.0000000	1531.9670350	587.0000000	1010.5096780	425.4903223	780.0000000	150.0141984	1011.0000000	420.4255098	1127.5637150	661.4362848	1394.7937600	248.7937605	985.1107277	575.0000000	1001.0000000	789.8570403	889.0000000	385.1509419	871.9155186	417.0000000	737.0051641	779.9948359	997.4871439	705.0000000	958.1098510	305.0000000	1292.2172580	734.0000000	1135.3351640
138	524.8623893	673.1376107	1492.0000000	513.1444125	922.6433480	334.3566520	1155.6172410	657.6172412	911.4550041	327.0000000	1141.2541700	647.0000000	979.9864652	531.9864652	868.1299355	428.0000000	618.9187534	505.0000000	311.4393036	302.4393036	1532.6264970	587.6264965	1012.3766300	425.0000000	780.0000000	150.8163856	1011.0000000	421.2474278	1128.6679350	660.3320651	1395.6862200	249.0000000	987.7627811	575.0000000	1001.0000000	788.9859458	888.3260782	384.3260782	872.5938023	417.5938023	737.5757755	779.4242245	998.4351273	705.0000000	960.1369877	305.0000000	1293.0875960	734.0875963	1136.6138680
139	526.1564976	673.0000000	1492.0000000	513.6932157	923.1934889	334.0000000	1156.0000000	658.7282355	912.3099242	327.0000000	1142.4829990	647.0000000	983.8420784	534.8420784	869.8674610	427.1325390	619.9051180	505.0000000	310.6445109	300.6445109	1533.3907510	588.0000000	1014.4466810	425.0000000	780.4373970	151.4373970	1011.0000000	422.0693458	1130.0650480	659.9349521	1396.6641070	249.0000000	990.2933323	575.2933323	1001.0000000	788.1148512	888.0000000	383.3571330	873.2473419	418.2473419	738.0000000	778.7929777	999.2709002	705.2709002	962.1641244	305.0000000	1293.7286750	734.7286745	1137.8925720
140	527.5076060	673.0000000	1492.0000000	514.2420190	923.8913598	334.0000000	1156.7055330	659.7055326	913.1165625	327.1165625	1143.7118290	647.0000000	986.6976915	538.6976915	870.6430437	425.3569563	620.8914827	505.0000000	310.2125305	299.0000000	1534.2190020	588.2190024	1016.5167320	425.0000000	781.0000000	152.0065464	1011.0000000	422.8912638	1131.1692680	658.8307323	1397.6419940	249.0000000	992.6526745	576.0000000	1001.0000000	787.2437566	887.4718774	382.4718774	873.9008815	418.9008815	738.0098914	777.9901086	999.9412257	705.9412257	964.1912610	305.0000000	1294.5229090	735.0000000	1138.8282170
141	528.8587144	673.0000000	1492.0000000	514.7908222	924.5892307	334.0000000	1157.6032320	660.6032317	913.7210823	327.7210823	1144.9406580	647.0000000	990.7824910	541.0000000	872.5920271	425.0000000	621.6207318	504.3792682	311.3365371	298.0000000	1534.8688090	588.8688087	1018.5867830	425.0000000	781.0000000	152.8087336	1011.0000000	423.7131818	1132.3867700	658.0000000	1398.4383220	249.4383217	995.3047279	576.0000000	1001.0000000	786.3726621	887.0000000	381.5633242	874.5544211	419.5544211	738.5805028	777.4194972	1000.8648640	706.0000000	966.1544305	305.1544305	1295.3037240	735.3037241	1139.7323970
142	529.8554739	672.1445261	1492.2401510	515.2401514	925.2871016	334.0000000	1158.0000000	661.7084230	914.4604709	328.0000000	1146.1694870	647.0000000	995.4067243	542.0000000	874.2746531	426.0000000	622.4499984	504.0000000	313.0463301	297.0000000	1535.5186150	589.5186150	1020.4644520	424.5355481	781.4319863	153.4319863	1011.0000000	424.5350998	1133.6706000	657.3293996	1399.1835540	250.0000000	997.5425678	577.0000000	1001.3524450	785.6475550	886.6176766	380.6176766	875.2941009	420.0000000	739.0000000	776.7862923	1001.5747700	706.5747699	967.8313208	306.0000000	1295.9448020	735.9448023	1140.9002560
143	531.1037451	671.8962549	1492.6282140	515.6282139	925.9849725	334.0000000	1158.0000000	662.9779612	915.3153910	328.0000000	1147.3983170	647.0000000	1000.0000000	541.5548288	876.2626850	425.7373150	623.4363631	504.0000000	314.8275530	296.1724470	1536.2381840	590.0000000	1022.3126710	424.0000000	781.9992183	153.9992183	1011.0000000	425.3570178	1135.0677130	656.9322866	1400.1614400	250.0000000	1000.1946210	577.0000000	1001.9684020	785.0315981	885.7695154	380.0000000	876.1543936	420.1543936	739.0146187	775.9853813	1002.3466170	707.0000000	969.8584575	306.0000000	1296.8285600	736.0000000	1141.8336500
144	532.0836125	671.0000000	1493.0000000	516.0230183	926.6828435	334.0000000	1159.0000000	663.2474995	916.1703110	328.0000000	1148.6271460	647.0000000	1001.0000000	537.5163819	878.0541186	425.0000000	624.4227277	504.0000000	316.8801298	296.0000000	1537.1111210	590.1111209	1024.2706260	423.7293744	782.5664503	154.5664503	1011.0000000	426.1789358	1136.1719330	655.8280668	1401.1393270	250.0000000	1002.4324610	578.0000000	1002.5843590	784.4156412	884.6655042	380.0000000	876.8079332	420.8079332	739.5852301	775.4147699	1003.2946010	707.0000000	971.4713806	307.0000000	1297.7351820	736.0000000	1143.0307240
145	533.4347210	671.0000000	1493.0000000	516.5718216	927.3807144	334.0000000	1159.0000000	664.5170377	917.0252311	328.0000000	1149.8559760	647.0000000	1001.0000000	532.4779350	880.1509582	425.0000000	625.2892720	503.7107280	319.0029249	296.0029249	1537.7609270	590.7609272	1026.0385600	423.0000000	783.1336823	155.1336823	1011.0000000	427.0008538	1137.3905390	655.0000000	1402.1172140	250.0000000	1005.0845150	578.0000000	1003.0000000	783.7167109	883.6899287	379.6899287	877.4614728	421.4614728	740.1558414	774.8441586	1004.1715330	707.1715328	973.4985172	307.0000000	1298.0000000	736.6418031	1143.9349040
146	534.5556653	670.4443347	1493.0000000	517.1206248	928.0555682	334.0555682	1159.5561930	665.5561931	917.8801512	328.0000000	1151.0848050	647.0000000	1002.0000000	527.8537017	882.1752195	425.1752195	625.9867371	503.0132629	320.7139294	297.0000000	1538.5808650	591.0000000	1027.7839060	422.2160939	783.7009143	155.7009143	1011.0000000	427.8227718	1138.9521420	655.0000000	1403.0951010	250.0000000	1007.0000000	578.7365681	1003.0000000	782.8456163	882.8716953	379.0000000	878.1626521	422.0000000	740.7264528	774.2735472	1004.8418580	707.8418583	975.3716934	307.3716934	1298.5484250	737.0000000	1145.1866440
147	535.5110432	669.4889568	1493.0000000	517.6694280	928.5490375	334.5490375	1160.0000000	666.6419005	918.7350713	328.0000000	1152.3136340	647.0000000	1002.8377410	523.1622587	883.9304238	426.0000000	626.9676081	503.0000000	321.8379360	298.0000000	1539.3534330	591.3534331	1029.7644480	422.0000000	784.3792162	156.0000000	1011.0000000	428.6446898	1140.0703790	653.9296211	1404.0729880	250.0000000	1009.3886220	579.0000000	1003.0000000	781.9745218	881.7676841	379.0000000	879.0000000	422.0868967	741.0000000	773.5798879	1005.7243370	708.0000000	977.1385770	308.0000000	1299.3217660	737.3217661	1146.4653470
148	536.6596191	669.0000000	1493.1543130	518.1543128	929.0601136	335.0000000	1160.0000000	667.9114387	919.4171869	328.4171869	1153.3835800	647.3835798	1003.5720340	518.4279658	884.0000000	428.0272633	627.6745606	503.6745606	323.3873029	299.3873029	1540.0032390	592.0032394	1031.4202850	421.0000000	785.1814034	156.0000000	1011.3299420	429.3299416	1141.2469200	653.0000000	1405.0508740	250.0000000	1011.7358680	579.7358683	1003.0000000	781.1034272	880.6636729	379.0000000	879.0078781	423.0078781	741.2270784	773.0000000	1006.4754030	708.4754025	979.1657137	308.0000000	1299.9628440	737.9628443	1147.7440510
149	538.0075855	668.9924145	1493.5423750	518.5423753	929.7579845	335.0000000	1160.8350770	668.8350768	920.0306979	329.0000000	1154.3570800	648.0000000	1004.0000000	513.5667882	884.0000000	430.1241029	628.5261238	504.0000000	324.1820956	301.1820956	1540.6530460	592.6530457	1033.4903360	421.0000000	785.9835906	156.0000000	1011.9111250	429.9111254	1142.0000000	652.1914776	1406.0203370	250.0203373	1014.2785150	580.0000000	1003.0000000	780.2323326	879.5596617	379.0000000	879.6614177	423.6614177	742.0000000	772.9659553	1007.2060910	709.0000000	981.1928504	308.0000000	1300.8540750	738.0000000	1149.0227550
150	538.9629634	668.0370366	1493.9304380	518.9304378	930.4558554	335.0000000	1161.0256690	670.0256691	920.8856180	329.0000000	1155.5859090	648.0000000	1004.0000000	508.5283413	884.0000000	432.2209425	629.3623841	504.3623841	325.6839951	302.6839951	1541.3028520	593.3028520	1035.3962540	420.6037464	786.7857778	156.0000000	1012.0000000	430.6962303	1143.2617180	651.7382821	1406.7118080	250.7118077	1016.9305680	580.0000000	1003.0000000	779.3612381	878.4556505	379.0000000	880.4454169	424.0000000	742.0000000	772.1589890	1008.1540740	709.0000000	983.2199870	308.0000000	1301.5378940	738.5378939	1150.3014590
151	540.2987308	668.0000000	1494.0000000	519.4504274	931.1087010	335.1087010	1161.9233680	670.9233682	921.5236395	329.5236395	1156.8147380	648.0000000	1004.0000000	503.4898945	884.2247058	434.2247058	630.0846396	505.0000000	326.4787878	303.5212122	1541.9526580	593.9526583	1037.2162250	420.0000000	787.4157540	155.5842460	1012.0000000	431.5181483	1144.3659380	650.6340624	1407.5703210	251.0000000	1019.5826220	580.0000000	1003.3605230	778.6394770	877.3516394	379.0000000	881.2613902	424.2613902	742.4581892	771.5418108	1009.0721650	709.0721655	985.2471237	308.0000000	1302.1789720	739.1789721	1151.5801620
152	541.6498392	668.0000000	1494.0000000	519.9992306	931.6021702	335.6021702	1162.0000000	672.1611644	922.1812446	330.0000000	1158.0435680	648.0000000	1003.0000000	498.8656612	886.0002885	435.0002885	631.0710042	505.0000000	328.2735804	302.7264196	1542.8520140	594.0000000	1039.2024270	419.7975726	787.9829860	155.0170140	1012.0000000	432.3400663	1145.6649030	650.0000000	1408.5482080	251.0000000	1022.2346750	580.0000000	1003.9764800	778.0235201	876.2476282	379.0000000	881.9149298	424.9149298	743.0407301	771.0000000	1009.7424910	709.7424910	986.9010381	308.9010381	1302.8200500	739.8200503	1152.8588660
153	543.0009477	668.0000000	1494.0000000	520.5480339	932.1352546	336.0000000	1162.0000000	673.4307027	923.0361647	330.0000000	1159.0000000	648.2723970	1002.1707150	494.1707153	887.6830340	436.0000000	632.0573689	505.0000000	330.0966942	302.0000000	1543.5451640	594.5451642	1040.9421130	419.0000000	788.7781258	155.0000000	1012.1145400	433.1145402	1146.8672700	649.1327296	1409.5260950	251.0000000	1024.4725150	581.0000000	1004.5924370	777.4075633	875.1436170	379.0000000	882.5684694	425.5684694	743.8476964	771.0000000	1010.5838110	710.0000000	988.8871835	309.0000000	1303.6521340	740.0000000	1154.1375700
154	544.3520561	668.0000000	1494.0000000	521.0968371	932.8331256	336.0000000	1162.0000000	674.7002409	923.8910848	330.0000000	1159.5012260	649.0000000	1000.4364220	490.4364224	889.5514539	436.5514539	633.0309243	505.0309243	332.1560590	301.8439410	1544.2757300	595.0000000	1043.0086010	418.9913989	789.5803130	155.0000000	1012.6957240	433.6957240	1147.9714900	648.0285098	1410.3563690	251.3563689	1027.1245690	581.0000000	1005.0000000	776.7052869	874.0396058	379.0000000	883.2220090	426.2220090	744.4629164	770.5370836	1011.5317940	710.0000000	990.9143201	309.0000000	1304.5587560	740.0000000	1155.4162740
155	545.7031645	668.0000000	1494.0000000	521.6456403	933.3754712	336.3754712	1162.0000000	675.9697791	924.5275051	330.5275051	1160.7300560	649.0000000	1000.2978700	485.7021296	891.3270366	437.3270366	633.7283894	505.7283894	333.9304939	301.0000000	1545.1376700	595.1376701	1044.6680010	418.0000000	790.2704685	154.7295315	1013.0000000	434.3916067	1149.3686030	647.6313969	1411.0676550	252.0000000	1029.3624090	582.0000000	1005.1172440	775.8827563	872.9355946	379.0000000	883.8755487	426.8755487	745.0335278	769.9664722	1012.3392540	710.3392539	992.5272432	310.0000000	1305.3290710	740.3290713	1156.6949770
156	546.7454835	667.2545165	1494.0000000	522.1944436	933.8689405	336.8689405	1162.0000000	677.2393173	925.1867114	331.0000000	1161.9588850	649.0000000	1002.7392700	482.2607300	892.8097261	438.8097261	634.6022492	506.0000000	335.6402869	300.0000000	1545.7874760	595.7874764	1046.5218820	417.4781184	790.8377005	154.1622995	1013.0000000	435.2135247	1150.4728230	646.5271771	1412.0455420	252.0000000	1032.0144620	582.0000000	1005.7332010	775.2667994	871.8809115	379.1190885	884.5290883	427.5290883	745.6041392	769.3958608	1013.0135470	711.0000000	994.5543799	310.0000000	1305.9701490	740.9701495	1157.9736810
157	547.9911678	667.0000000	1494.0000000	522.7432468	934.5125248	337.0000000	1162.0000000	678.5088555	926.0294379	331.0294379	1163.1877150	649.0000000	1006.2555050	484.0000000	893.0000000	440.8277516	635.5886139	506.0000000	337.5404371	299.4595629	1546.6184110	596.0000000	1048.3938890	417.0000000	791.0000000	153.4273389	1013.0000000	436.0354428	1151.5770430	645.4229573	1413.0165660	252.0165665	1034.6665150	582.0000000	1006.4937830	775.0000000	871.1002577	379.8997423	885.0000000	428.2582748	746.1747505	768.8252495	1013.9615310	711.0000000	996.4111943	310.4111943	1306.6112280	741.6112277	1159.2523850
158	549.2420258	666.7579742	1494.0000000	523.2920500	935.2103957	337.0000000	1162.0000000	679.7783937	926.6339577	331.6339577	1164.4165440	649.0000000	1009.8797390	486.0000000	894.9245912	441.0000000	636.5749785	506.0000000	339.4740865	299.0000000	1547.3799820	596.3799823	1050.3280550	416.6719446	791.2650577	152.7349423	1013.0000000	436.8573608	1152.9634510	645.0000000	1413.7080370	252.7080369	1037.2252620	582.2252622	1007.2580080	774.7419924	870.0377745	380.0000000	885.1290607	429.1290607	746.7453619	768.2546381	1014.9095140	711.0000000	998.1944397	311.0000000	1307.3568140	742.0000000	1160.3755360
159	550.2791711	666.0000000	1494.0000000	523.8408533	935.9082666	337.0000000	1162.0000000	681.0479319	927.2384775	332.2384775	1165.4563480	649.4563478	1014.0000000	487.5039720	897.0214307	441.0000000	637.0000000	505.4386568	341.4229157	298.5770843	1548.0421270	597.0000000	1052.1197780	416.0000000	791.8322898	152.1677102	1013.4803230	437.4803226	1154.0783750	643.9216246	1414.5649890	253.0000000	1039.5564090	583.0000000	1007.8739640	774.1260356	868.9337633	380.0000000	885.7826003	429.7826003	747.4468536	768.0000000	1015.8574980	711.0000000	1000.2215760	311.0000000	1308.2634360	742.0000000	1161.3955790
160	551.6302795	666.0000000	1494.0000000	524.3896565	936.6061375	337.0000000	1162.0000000	682.3174701	927.8429973	332.8429973	1166.4599890	650.0000000	1016.0000000	491.1282054	898.7907365	440.2092635	637.5477078	505.0000000	343.3078862	298.0000000	1548.9610920	597.0000000	1054.1898290	416.0000000	792.0000000	151.4349909	1014.0000000	438.0869832	1155.1825950	642.8174048	1415.5428750	253.0000000	1041.8545120	583.8545118	1008.4899210	773.5100787	867.8796166	380.1203834	886.0000000	430.6167951	748.1794778	767.8205222	1016.5695610	710.4304390	1001.8829730	311.8829734	1309.1202490	742.1202487	1162.4767900
161	552.9813879	666.0000000	1494.0000000	524.9384597	937.3040085	337.0000000	1161.5849220	683.4150776	928.6328847	333.0000000	1167.0000000	650.6888185	1016.0000000	496.1666522	900.2734260	438.7265740	638.5340725	505.0000000	345.4318928	298.0000000	1549.6222940	597.6222944	1056.2598800	416.0000000	792.0000000	150.6328037	1014.0000000	438.9089012	1156.2868150	641.7131850	1416.3682340	253.3682345	1044.4463020	584.0000000	1009.1497340	773.0000000	867.0989628	380.9010372	886.3825728	431.3825728	748.7500891	767.2499109	1017.3392510	710.0000000	1003.8616360	312.0000000	1309.7613270	742.7613268	1163.3809700
162	553.9422172	665.0577828	1494.0000000	525.4872630	938.0018794	337.0000000	1161.0000000	684.4423330	929.3449300	333.3449300	1167.9176480	651.0000000	1014.4407590	500.5592405	901.7561155	437.2438845	639.5204371	505.0000000	347.3930802	297.6069198	1550.2721010	598.2721008	1058.3299310	416.0000000	792.0000000	149.8306165	1014.0000000	439.7308192	1157.0000000	640.4469934	1417.0844350	254.0000000	1046.6841420	583.0000000	1010.0147280	772.9852717	866.0359433	381.0000000	887.0000000	432.0510707	749.3207005	766.6792995	1018.2872340	710.0000000	1005.8887730	312.0000000	1310.5690870	743.0000000	1164.4032630
163	555.2693912	665.0000000	1494.0000000	526.0360662	938.6997503	337.0000000	1161.0000000	685.7118712	929.9494498	333.9494498	1168.8106820	651.8106818	1013.0000000	505.0009053	902.0000000	435.2480652	640.5068018	505.0000000	349.2656924	297.0000000	1550.9219070	598.9219071	1060.3999810	416.0000000	792.0000000	149.0284293	1014.0000000	440.5527372	1157.7881480	639.2118523	1418.0623220	254.0000000	1049.3361950	583.0000000	1010.6306850	772.3693148	865.2447620	381.7552380	887.0000000	432.9753153	749.8913118	766.1086882	1019.1663240	709.8336760	1007.9159090	312.0000000	1311.3363760	743.3363764	1165.6819660
164	556.6204996	665.0000000	1494.0000000	526.5848694	939.3976212	337.0000000	1161.0000000	686.9814094	930.7834314	334.0000000	1169.6795950	652.6795954	1012.0000000	509.6251386	902.0000000	433.1512257	641.3487213	505.3487213	350.0000000	298.3896990	1551.5717130	599.5717134	1062.4700320	416.0000000	792.5471295	148.4528705	1014.0000000	441.3746552	1158.8923670	638.1076325	1419.0402090	254.0000000	1051.9882490	583.0000000	1011.3488050	772.0000000	864.4641082	382.5358918	887.6360849	433.6360849	750.4619232	765.5380768	1019.8366490	709.1633505	1009.9430460	312.0000000	1311.9774550	743.9774546	1166.6792960
165	557.9716080	665.0000000	1494.0000000	527.1336727	940.0954921	337.0000000	1161.0000000	688.2509476	931.4513826	334.4513826	1170.7757090	653.0000000	1011.0000000	514.2493719	902.9456139	432.0000000	642.0653175	506.0000000	351.0000000	299.5137056	1552.3132760	600.0000000	1064.5400830	416.0000000	793.0000000	147.8382685	1014.0000000	442.1965732	1159.2894800	636.7105195	1420.0180960	254.0000000	1054.4527620	583.4527622	1012.1554920	771.8445078	863.5523369	383.0000000	888.0000000	434.4095909	751.0325345	764.9674655	1020.7169710	709.0000000	1011.9701830	312.0000000	1312.8747370	744.0000000	1167.5834760
166	559.3227164	665.0000000	1494.0000000	527.6824759	940.7933631	337.0000000	1161.0000000	689.5204858	932.0790580	335.0000000	1171.7103160	653.7103158	1010.0000000	518.8736052	905.0300191	432.0300191	643.0516822	506.0000000	352.1580374	301.1580374	1553.2322410	600.0000000	1066.1959210	415.0000000	793.0000000	147.0360812	1014.0130750	443.0130753	1160.3937000	635.6062998	1420.9959830	254.0000000	1056.8781420	584.0000000	1012.7714490	771.2285510	863.0000000	383.5516743	888.2360573	435.2360573	751.6031459	764.3968541	1021.0000000	708.3350457	1013.9973190	312.0000000	1313.7813590	744.0000000	1168.6896500
167	560.4764661	664.5235339	1494.0000000	528.2312792	941.4912340	337.0000000	1161.5586310	690.5586314	932.9339781	335.0000000	1172.8191540	654.0000000	1010.0000000	523.9120521	906.7250795	433.0000000	644.0380468	506.0000000	353.6599369	302.6599369	1554.0000000	600.1512060	1068.1880700	414.8119297	793.7661060	147.0000000	1014.5942590	443.5942591	1161.0000000	634.2958348	1421.9738690	254.0000000	1059.5301960	584.0000000	1013.5478750	771.0000000	862.5363603	384.4636397	888.8895970	435.8895970	752.1737572	763.8262428	1021.6129380	708.0000000	1016.0244560	312.0000000	1314.4864760	744.4864756	1169.6847300
168	561.6107197	664.0000000	1494.0000000	528.7800824	942.1891049	337.0000000	1162.0000000	691.6453487	933.5578352	335.5578352	1173.7410360	654.7410362	1010.0000000	528.9504990	908.0000000	434.4077055	645.0244115	506.0000000	355.4547295	303.4547295	1554.0701710	601.0000000	1069.9218090	414.0000000	794.4018439	146.5981561	1015.0000000	444.2481137	1161.8950330	633.1049670	1422.9517560	254.0000000	1062.1822490	584.0000000	1014.4189690	771.0000000	861.7557065	385.2442935	889.7681111	436.0000000	752.7443686	763.2556314	1022.3966310	708.3966311	1018.0515930	312.0000000	1315.1803880	745.0000000	1170.8328440
169	562.9618281	664.0000000	1494.0000000	529.3288856	942.8869758	337.0000000	1162.0000000	692.9148869	934.1623550	336.1623550	1174.8625990	655.0000000	1009.0000000	533.5747323	908.3567672	436.3567672	646.0107761	506.0000000	357.3528777	304.0000000	1554.9891360	601.0000000	1071.5776460	413.0000000	794.9690760	146.0309240	1015.0000000	445.0700317	1162.9992530	632.0007473	1423.9296430	254.0000000	1064.5899410	584.5899411	1015.2051060	770.7948939	861.0000000	386.0352808	890.6923557	436.0000000	753.3149800	762.6850200	1023.0669570	709.0669566	1020.0787290	312.0000000	1316.0615250	745.0615252	1172.0000000
170	564.2212796	663.7787204	1494.0000000	529.8776889	943.5848468	337.0000000	1162.0000000	694.1844251	934.7668748	336.7668748	1175.7717570	655.7717566	1008.0000000	538.1989656	909.0000000	438.1871710	646.9971407	506.0000000	359.3372081	303.6627919	1555.9081010	601.0000000	1073.6476970	413.0000000	795.7584540	146.0000000	1015.0000000	445.8919497	1164.0000000	630.8536678	1424.9075300	254.0000000	1067.0510120	585.0510125	1015.8210630	770.1789370	861.0984943	387.0984943	891.6166003	436.0000000	753.8855913	762.1144087	1023.7372820	709.7372821	1022.1058660	312.0000000	1316.7026030	745.7026034	1172.3902520
171	565.2498314	663.0000000	1494.3015750	530.3015754	944.2827177	337.0000000	1162.3210010	695.3210005	935.0000000	337.5252313	1176.6406700	656.6406702	1011.4089850	541.0000000	909.0000000	440.2840106	647.9835054	506.0000000	361.1866774	303.0000000	1556.8270660	601.0000000	1075.7177480	413.0000000	796.3964332	145.6035668	1015.0000000	446.7138677	1164.7079350	630.0000000	1425.8854170	254.0000000	1069.3099820	586.0000000	1016.6180390	770.0000000	861.8791481	387.8791481	892.3824351	436.3824351	754.4562027	761.5437973	1024.0000000	710.5764442	1024.1330030	312.0000000	1317.4860390	746.0000000	1173.6689550
172	566.6009398	663.0000000	1494.6896380	530.6896379	944.9805886	337.0000000	1163.0000000	696.3092880	935.0000000	338.3801514	1177.7206600	657.0000000	1016.0234890	541.9765108	909.9764085	441.9764085	648.9698700	506.0000000	363.2196867	303.2196867	1557.7460310	601.0000000	1077.7877990	413.0000000	796.9636652	145.0363348	1015.0000000	447.5357857	1165.8976980	629.1023015	1426.8633030	254.0000000	1071.5478220	585.0000000	1017.4891340	770.0000000	862.0000000	388.9331008	893.0508759	437.0000000	755.0379207	761.0000000	1024.5244280	711.0000000	1026.1601390	312.0000000	1318.2776530	746.2776530	1174.9476590
173	567.6731998	662.3268002	1495.0000000	531.1098850	945.6784595	337.0000000	1163.0000000	697.5788262	935.2350714	339.0000000	1178.6713910	657.6713905	1020.1719960	539.8280044	910.0000000	444.0634762	649.9562347	506.0000000	365.0204770	304.0000000	1558.6649960	601.0000000	1079.8578500	413.0000000	797.5308972	144.4691028	1015.0000000	448.3577037	1166.2948110	627.7051885	1427.8411900	254.0000000	1074.1998760	585.0000000	1018.2547200	769.7452800	862.7333489	389.7333489	893.9751205	437.0000000	755.8448870	761.0000000	1025.3340450	711.3340451	1028.1872760	312.0000000	1318.9187310	746.9187312	1175.8671700
174	568.8889431	662.0000000	1495.0000000	531.6586882	946.2661058	336.7338942	1163.0000000	698.8483644	936.0636336	339.0636336	1179.5403040	658.5403041	1023.0000000	535.9609554	909.8866397	446.1133603	650.9425993	506.0000000	366.8092721	304.8092721	1559.5839600	601.0000000	1081.5136870	412.0000000	798.1387757	144.0000000	1015.0000000	449.1796217	1167.5643150	627.0000000	1428.8190770	254.0000000	1076.8519290	585.0000000	1018.8706770	769.1293231	863.5140028	390.5140028	894.6359472	437.6359472	756.4609299	760.5390701	1026.0043710	712.0043706	1030.1516130	312.1516127	1319.7916900	747.0000000	1177.0642430
175	570.2400515	662.0000000	1495.1467190	532.1467186	946.7595751	336.2404249	1162.2095240	699.7904765	936.6681534	339.6681534	1180.5787210	659.0000000	1024.0000000	531.9225085	909.0000000	447.8429417	651.9289640	506.0000000	368.6040648	305.6040648	1560.5029250	601.0000000	1083.5837380	412.0000000	798.9409629	144.0000000	1015.0000000	450.0015397	1168.7961440	626.2038558	1429.7969640	254.0000000	1079.0634760	586.0634764	1019.6882040	769.0000000	864.0000000	391.4167073	895.4093961	438.0000000	757.0315413	759.9684587	1026.6746960	712.6746961	1031.8273360	313.0000000	1320.6983110	747.0000000	1177.9684230
176	571.5911600	662.0000000	1495.5347810	532.5347811	947.3578587	336.0000000	1162.0000000	700.9732272	937.2726732	340.2726732	1181.5710250	659.5710245	1025.0000000	527.2982752	910.6645257	448.6645257	652.9153286	506.0000000	370.3988575	306.3988575	1561.4218900	601.0000000	1085.6537890	412.0000000	799.5254865	143.4745135	1015.0000000	450.8234577	1169.2733070	625.0000000	1430.7748510	254.0000000	1081.3276090	587.0000000	1020.5592990	769.0000000	864.5207185	392.0000000	896.3336407	438.0000000	757.6021526	759.3978474	1027.0000000	713.4879342	1033.8544730	313.0000000	1321.4277520	747.4277522	1179.1654960
177	572.9422684	662.0000000	1495.9228440	532.9228436	948.0557296	336.0000000	1161.8283390	702.1716611	937.8771930	340.8771930	1182.6221660	660.0000000	1025.0000000	522.2598283	912.0000000	450.2081937	653.9016933	506.0000000	372.2738627	307.0000000	1562.0000000	601.3408552	1087.7238400	412.0000000	800.0927185	143.0927185	1015.0000000	451.6453757	1170.5903700	624.4096298	1431.7527370	254.0000000	1083.9796630	587.0000000	1021.4303930	769.0000000	865.4417506	392.4417506	897.1823525	438.1823525	758.1727640	758.8272360	1027.3082400	714.3082403	1035.8816090	313.0000000	1322.0973410	748.0000000	1180.0985370
178	574.2074487	661.7925513	1496.0000000	533.4396876	948.7536006	336.0000000	1161.0000000	703.0980901	938.4817128	341.4817128	1183.6017450	660.6017449	1026.0000000	517.6355950	912.0000000	452.3050333	654.8880579	506.0000000	373.9884429	307.9884429	1562.2598200	602.0000000	1088.7938910	411.0000000	800.6599505	143.6599505	1015.0000000	452.4672938	1171.9822990	624.0000000	1432.7306240	254.0000000	1086.6317160	587.0000000	1022.2131840	768.7868159	866.2224044	393.2224044	897.8358921	438.8358921	758.7433753	758.2566247	1027.9785660	714.9785658	1037.0000000	313.9087459	1323.0000000	748.0039623	1181.2667500
179	575.2302717	661.0000000	1496.0000000	533.9884908	949.4514715	336.0000000	1161.0000000	704.3676283	939.1219513	342.0000000	1184.6656120	661.0000000	1025.7151410	512.7151407	912.0000000	454.4018729	655.8744226	506.0000000	376.0761288	308.0761288	1563.1787850	602.0000000	1090.8639420	411.0000000	801.3212846	144.0000000	1015.0000000	453.2892118	1173.0917030	622.9082971	1433.7085110	254.0000000	1088.8695560	588.0000000	1022.8291410	768.1708590	867.0000000	394.0043250	898.6921609	439.0000000	759.4440442	758.0000000	1028.6488910	715.6488913	1038.9358830	314.0000000	1323.0000000	748.9105838	1182.2417310
180	576.5813801	661.0000000	1496.0000000	534.5372941	950.1493424	336.0000000	1160.5494550	705.4505448	939.9768713	342.0000000	1185.6324650	661.6324653	1025.0000000	507.9729148	913.3526429	455.3526429	656.8607872	506.0000000	377.8174554	309.0000000	1564.0691200	602.0691196	1092.9339930	411.0000000	802.0873077	144.0873077	1015.0785810	454.0785806	1174.2770770	622.0000000	1434.6863980	254.0000000	1091.5216090	588.0000000	1023.6294630	768.0000000	867.0766052	395.0766052	899.6164055	439.0000000	760.1774913	757.8225087	1029.0000000	716.4514407	1040.0000000	314.9630193	1323.8172050	749.0000000	1183.3680030
181	577.6593689	660.3406311	1496.0608800	535.0608800	950.8472133	336.0000000	1160.0000000	706.4924912	940.8317914	342.0000000	1186.7090570	662.0000000	1024.0000000	503.3486815	914.8353324	456.8353324	657.5990268	505.4009732	379.3728209	310.3728209	1564.7189260	602.7189259	1095.0040440	411.0000000	802.6545397	144.6545397	1015.6597640	454.6597644	1175.8386790	622.0000000	1435.6642850	254.0000000	1093.8299050	588.8299049	1024.5005580	768.0000000	867.8572590	395.8572590	900.3822974	439.3822974	760.7481026	757.2518974	1029.2824350	717.2824355	1041.9901560	315.0000000	1324.5118230	749.5118228	1184.3849250
182	578.8693834	660.0000000	1496.4489420	535.4489425	951.5450843	336.0000000	1159.4611640	707.5388361	941.4855784	342.4855784	1187.6631860	662.6631857	1023.0000000	498.7244482	916.0000000	457.8639644	658.4193030	505.0000000	381.2370414	311.0000000	1565.5214660	603.0000000	1097.0740950	411.0000000	803.3136326	145.0000000	1016.0000000	455.3407522	1176.9901490	621.0098513	1436.6421710	254.0000000	1096.2909760	589.2909763	1025.2627980	767.7372020	868.9021450	396.0000000	901.0506811	440.0000000	761.3187140	756.6812860	1029.9527610	717.9527610	1043.7193340	315.7193345	1325.2162350	750.0000000	1185.6636290
183	580.1559112	659.8440888	1496.8370050	535.8370050	952.2429552	336.0000000	1159.0000000	708.6173540	942.1274180	343.0000000	1188.5320990	663.5320993	1022.0000000	494.6860013	917.9608040	458.0000000	659.4056676	505.0000000	382.9624063	311.9624063	1566.3114320	603.3114318	1099.1441460	411.0000000	804.0818970	145.0818970	1016.0000000	456.1626702	1178.5476710	621.0000000	1437.6200580	254.0000000	1098.6493430	590.0000000	1025.8787550	767.1212451	869.7114599	396.7114599	901.9749257	440.0000000	761.8893253	756.1106747	1030.8811770	718.0000000	1045.6302160	316.0000000	1326.1228560	750.0000000	1186.0000000
184	581.1573866	659.0000000	1497.2250670	536.2250675	952.9408261	336.0000000	1159.0000000	709.8868922	942.9823381	343.0000000	1189.5671180	664.0000000	1022.0000000	489.6475544	920.0407602	457.9592398	660.2772087	504.7227913	384.4643058	313.4643058	1566.9612380	603.9612381	1101.1514600	410.8485401	804.6491290	145.6491290	1016.0000000	456.9845882	1179.7843750	620.2156254	1438.5979450	254.0000000	1100.9202260	590.9202259	1026.6996280	767.0000000	870.0000000	397.6959538	902.8991703	440.0000000	762.6504487	756.0000000	1031.0000000	718.8291608	1047.2431390	317.0000000	1327.0000000	750.0294776	1187.1562960
185	582.3595603	658.6404397	1497.6131300	536.6131299	953.6386970	336.0000000	1158.8435700	711.0000000	943.8372582	343.0000000	1190.5628200	664.5628196	1021.0000000	485.6091075	921.7402696	457.0000000	660.9746738	504.0253262	385.9662052	314.9662052	1567.8641470	604.0000000	1102.8700340	410.0000000	805.2163610	146.2163610	1016.0000000	457.8065062	1181.2566620	620.0000000	1439.5758320	254.0000000	1103.5392360	591.0000000	1027.5707230	767.0000000	870.5656607	398.5656607	903.5822423	440.5822423	763.3234412	755.6765588	1031.5495240	719.5495239	1049.2702750	317.0000000	1327.0000000	750.9360990	1188.0855260
186	583.4453899	658.0000000	1498.0000000	537.0016863	954.3365679	336.0000000	1158.0000000	711.4259686	944.4894440	342.5105560	1191.4317330	665.4317332	1020.0000000	481.5706606	923.8371091	457.0000000	661.9505480	504.0000000	387.4681047	316.4681047	1568.7831120	604.0000000	1104.9400850	410.0000000	805.7835930	146.7835930	1016.0000000	458.6284242	1182.8182650	620.0000000	1440.5537190	254.0000000	1105.7770760	592.0000000	1028.4418170	767.0000000	871.3463145	399.3463145	904.3334460	441.0000000	763.8940526	755.1059474	1032.0000000	720.3109140	1050.9174090	317.9174089	1327.8427200	751.0000000	1189.2575500
187	584.7964983	658.0000000	1498.0000000	537.5504896	955.0344389	336.0000000	1158.0000000	712.6955069	945.1328848	342.0000000	1192.4251790	666.0000000	1020.3307750	476.6692252	925.0000000	458.5197351	662.9369126	504.0000000	388.9700042	317.9700042	1569.0000000	604.7020772	1107.0101360	410.0000000	806.3508250	147.3508250	1016.0000000	459.4503422	1183.3798670	619.0000000	1441.5316050	254.0000000	1108.4291290	592.0000000	1029.2212620	766.7787379	872.1795603	400.0000000	905.1822147	441.1822147	764.6571341	755.0000000	1032.1830680	721.1830681	1052.9103350	318.0000000	1328.7493420	751.0000000	1190.1617300
188	586.1476068	658.0000000	1498.0702110	538.0702106	955.7323098	336.0000000	1157.3176100	713.6823899	945.9878049	342.0000000	1193.4624540	666.4624536	1021.7721740	472.2278256	925.0000000	460.6165747	663.9232773	504.0000000	390.4719036	319.4719036	1569.6210420	605.0000000	1109.0801870	410.0000000	806.9180570	147.9180570	1016.1925170	460.1925171	1184.9414700	619.0000000	1442.5094920	254.0000000	1111.0574050	591.9425952	1029.8372190	766.1627810	873.2005153	400.2005153	905.8357543	441.8357543	765.4641004	755.0000000	1032.8533940	721.8533936	1054.9374720	318.0000000	1329.4638360	751.4638362	1191.0659100
189	587.4987152	658.0000000	1498.4582730	538.4582731	956.4301807	336.0000000	1157.0000000	714.8203697	946.8427250	342.0000000	1194.4686240	667.0000000	1023.2135740	467.7864260	926.2115669	462.2115669	664.6432140	503.3567860	390.0261969	320.9738031	1570.5400070	605.0000000	1110.8133410	409.1866592	807.6863023	148.0000000	1016.7737010	460.7737009	1186.5030730	619.0000000	1443.4873790	254.0000000	1113.3190230	591.0000000	1030.6408870	766.0000000	873.9811691	400.9811691	906.4892940	442.4892940	766.1916731	754.8083269	1033.7406510	722.0000000	1056.6820810	318.6820813	1330.1483710	752.0000000	1191.9700900
190	588.8498236	658.0000000	1498.8463360	538.8463356	957.1280516	336.0000000	1156.2293190	715.7706813	947.6976451	342.0000000	1195.0000000	667.6974534	1026.7762940	464.2237060	927.9818267	463.0000000	665.4817930	503.0000000	388.3272550	322.0000000	1571.0000000	605.4589719	1112.8060750	409.0000000	808.3454143	148.3454143	1017.0000000	461.5018827	1187.0646750	618.0000000	1444.4652660	254.0000000	1115.6866540	591.6866545	1031.5119820	766.0000000	875.0773803	401.0000000	907.1428336	443.1428336	766.7622844	754.2377156	1034.0000000	722.6886341	1058.5775320	319.0000000	1331.0388860	752.0388858	1192.1671630
191	590.2009320	658.0000000	1499.0000000	539.3314890	957.8259225	336.0000000	1156.0000000	716.9452326	948.5525652	342.0000000	1195.9262830	668.0000000	1031.3078650	463.0000000	930.0786663	463.0000000	666.4681577	503.0000000	387.4366115	323.5633885	1571.3779370	606.0000000	1114.8761260	409.0000000	808.9126463	148.9126463	1017.0000000	462.3238007	1188.6262780	618.0000000	1445.4431530	254.0000000	1118.1477260	592.1477259	1032.3830770	766.0000000	876.1813915	401.0000000	907.7963732	443.7963732	767.4707857	754.0000000	1034.4501570	723.4501566	1060.6046680	319.0000000	1331.6799640	752.6799640	1193.0000000
192	591.5520405	658.0000000	1499.0000000	539.8802922	958.5237935	336.0000000	1155.1410270	717.8589727	949.2881356	341.7118644	1196.8167880	668.8167876	1035.9519860	463.9519864	932.1755058	463.0000000	667.4545223	503.0000000	386.0000000	325.0923311	1572.2969020	606.0000000	1116.5319630	408.0000000	809.6786504	149.0000000	1017.0000000	463.1457187	1190.1328510	617.8671486	1446.4210390	254.0000000	1120.4467560	593.0000000	1033.1797260	765.8202739	877.2854027	401.0000000	908.4499128	444.4499128	768.2777521	754.0000000	1035.1204820	724.1204821	1062.2175910	320.0000000	1332.4540220	753.0000000	1193.0000000
193	592.9031489	658.0000000	1499.0000000	540.4290954	959.2216644	336.0000000	1154.9299050	719.0000000	949.8926554	341.1073446	1197.9697280	669.0000000	1039.3933860	466.3933860	934.2723454	463.0000000	668.4408870	503.0000000	385.1399194	326.8600806	1573.1526410	606.1526408	1118.6020140	408.0000000	810.4808376	149.0000000	1017.0000000	463.9676367	1191.3352690	617.0000000	1447.3989260	254.0000000	1122.6845960	594.0000000	1033.7956830	765.2043170	878.3894139	401.0000000	909.1034524	445.1034524	769.0599049	753.9400951	1035.7908080	724.7908076	1063.2447280	321.0000000	1333.2550140	753.2550136	1193.4654900
194	593.8868938	657.1131062	1499.0000000	540.9778987	959.9195353	336.0000000	1154.0000000	719.3396336	950.7031119	341.0000000	1199.1985570	669.0000000	1041.0000000	470.1805652	936.0000000	463.3691850	669.3021125	502.6978875	385.0000000	328.9261307	1573.8024470	606.8024471	1120.6720650	408.0000000	811.2001287	149.2001287	1017.5582990	464.5582995	1192.8968720	617.0000000	1448.3768130	254.0000000	1125.3366490	594.0000000	1034.5821470	765.0000000	879.4934251	401.0000000	909.7569921	445.7569921	769.6305163	753.3694837	1036.4611330	725.4611331	1064.8993440	321.8993442	1333.8960920	753.8960918	1194.0000000
195	595.1911522	657.0000000	1499.0000000	541.5267019	960.6174062	336.0000000	1153.5692500	720.4307495	951.5580319	341.0000000	1200.0000000	669.4273867	1042.0000000	474.8047985	937.4660245	464.0000000	669.9995777	502.0004223	384.0000000	330.6359238	1574.6395830	607.0000000	1122.7421160	408.0000000	811.7673608	149.7673608	1018.0000000	465.1972592	1194.4584740	617.0000000	1449.3547000	254.0000000	1127.9887030	594.0000000	1035.4532410	765.0000000	880.5974363	401.0000000	910.5805795	446.0000000	770.2844374	753.0000000	1037.0000000	726.1859105	1066.6256400	322.6256395	1334.7596730	754.0000000	1194.0000000
196	596.3834361	657.3834361	1499.0000000	542.0755051	961.3152772	336.0000000	1152.6715510	721.3284486	952.4129520	341.0000000	1200.6562160	670.0000000	1043.0000000	479.4290318	939.3980050	463.6019950	670.9857674	502.0000000	384.5373519	332.5373519	1575.3949530	607.3949530	1124.8121670	408.0000000	812.4731856	150.0000000	1018.0000000	466.0191772	1196.0141970	616.9858034	1450.3325870	254.0000000	1130.4530830	594.4530830	1036.2293400	764.7706599	881.7014475	401.0000000	911.3569645	446.3569645	771.0646322	752.9353678	1037.0946770	727.0946773	1068.3519350	323.3519348	1335.6662940	754.0000000	1194.7638160
197	597.4791554	658.0000000	1499.0000000	542.6243084	962.0092971	336.0092971	1152.0000000	722.3198211	953.0000000	340.7321279	1201.8850450	670.0000000	1043.0000000	484.4674787	940.8806945	462.1193055	671.9721320	502.0000000	386.0000000	334.0555098	1576.0632990	608.0000000	1126.8822180	408.0000000	813.2753728	150.0000000	1018.0000000	466.8410952	1197.1674660	616.0000000	1451.3104730	254.0000000	1132.8785960	595.0000000	1036.8452970	764.1547031	882.8054587	401.0000000	912.0000000	447.0148551	771.6352436	752.3647564	1037.7650030	727.7650028	1069.7853370	324.7853369	1336.4051130	754.4051128	1195.0000000
198	598.8302639	658.0000000	1499.0000000	543.1731116	962.5027664	336.5027664	1152.4167400	723.4167400	953.1227922	340.0000000	1203.1138750	670.0000000	1044.0000000	489.0917120	942.3633840	460.6366160	672.9584967	502.0000000	386.8340441	335.8340441	1576.9822640	608.0000000	1128.5380550	409.0000000	814.0775600	150.0000000	1018.0000000	467.6630132	1198.5155290	615.4844707	1452.2883600	254.0000000	1135.5306490	595.0000000	1037.0000000	763.3476886	883.9094699	401.0000000	912.0000000	447.9390997	772.2911228	752.0000000	1038.6156470	728.0000000	1071.5116320	325.5116322	1337.0653240	755.0000000	1195.1579630
199	600.1282496	657.8717504	1499.0000000	543.7219148	962.9962356	336.9962356	1153.0000000	724.4446840	953.9777123	340.0000000	1204.3427040	670.0000000	1045.0000000	493.7159453	943.0000000	458.8034714	673.9448613	502.0000000	388.4750959	337.0000000	1577.6372650	608.6372651	1130.1938930	410.0000000	814.8797472	150.0000000	1017.6571020	468.3428981	1199.8764580	615.0000000	1453.2662470	254.0000000	1138.1827030	595.0000000	1037.3701040	762.6298961	884.7166393	401.7166393	912.8633443	448.0000000	773.0693595	751.9306405	1039.3985470	728.3985470	1073.0000000	326.3364803	1337.9719450	755.0000000	1196.0000000
200	601.1182671	657.0000000	1499.0000000	544.2707181	963.6925473	337.0000000	1153.0000000	725.7142222	954.0000000	339.1673676	1205.5715340	670.0000000	1045.0000000	498.7543922	942.7925574	456.7925574	674.9312259	502.0000000	389.4236295	338.4236295	1578.0000000	609.4059804	1131.8937430	410.8937431	815.4822005	150.4822005	1017.0759180	468.9240819	1201.3097550	614.6902447	1454.2441340	254.0000000	1140.5902620	595.5902619	1037.9860610	762.0139392	885.0000000	402.7032787	913.5569094	448.5569094	773.6399708	751.3600292	1040.0974000	729.0000000	1073.9642230	327.9642228	1338.6212410	755.6212405	1196.2592160
201	602.4693756	657.0000000	1499.0000000	544.8195213	964.3904182	337.0000000	1153.6956240	726.6956237	954.6875524	339.0000000	1206.5659420	670.5659421	1046.0000000	503.3786255	942.0000000	455.0240059	675.9175906	502.0000000	391.2184221	339.2184221	1578.3249450	610.0000000	1133.6503830	411.6503833	816.0699081	151.0000000	1017.0000000	469.7145536	1202.4139750	613.5860250	1455.2220210	254.0000000	1143.0725960	596.0000000	1038.0000000	761.1486184	885.8072899	403.0000000	914.2104490	449.2104490	774.2978082	751.0000000	1041.0453840	729.0000000	1075.3976250	329.3976249	1339.3709750	756.0000000	1197.1633960
202	603.8204840	657.0000000	1499.2604450	545.2604448	965.0624298	336.9375702	1154.0000000	727.8390851	955.3835860	338.6164140	1207.6149790	671.0000000	1046.0000000	508.4170724	941.0000000	453.3413799	676.9039552	502.0000000	392.0186886	341.0000000	1579.1724710	610.1724706	1135.4070240	412.4070236	816.8720953	151.0000000	1017.0000000	470.5364716	1203.7328380	613.0000000	1456.1413560	253.8586442	1145.7246500	596.0000000	1037.4891320	760.4891322	886.0000000	403.9113011	914.8639887	449.8639887	775.0740868	750.9259132	1041.9933670	729.0000000	1076.0000000	331.1752496	1340.2775960	756.0000000	1198.0000000
203	605.0000000	656.8284076	1499.6485070	545.6485073	965.5558991	336.4441009	1154.0000000	729.1086233	955.9881058	338.0118942	1208.5966620	671.5966624	1046.0000000	513.4555193	940.2412975	451.7587025	677.8903199	502.0000000	394.1009007	340.8990993	1579.8222770	610.8222769	1137.1636640	413.1636638	817.4767897	151.4767897	1017.0000000	471.3583897	1204.9153080	612.0846922	1456.8328260	253.1671738	1147.3767030	597.0000000	1037.0000000	759.8206429	886.0000000	405.0153123	915.7318955	450.0000000	775.6446981	750.3553019	1042.9413510	729.0000000	1077.0000000	332.2023863	1341.1302620	756.1302615	1198.2646500
204	605.5227008	656.0000000	1500.0000000	546.0517174	966.0493684	335.9506316	1154.0000000	730.3781615	956.5926256	337.4073744	1209.6584240	672.0000000	1046.0000000	518.4939661	941.7239869	450.2760131	678.8766845	502.0000000	395.8524882	340.0000000	1580.4720830	611.4720832	1138.6274110	414.6274109	818.0440217	152.0440217	1017.0000000	472.1803077	1206.0276160	611.0000000	1457.7414670	253.0000000	1150.0287570	597.0000000	1037.0000000	758.9495483	885.8806765	406.0000000	916.4639611	450.4639611	776.3044936	750.0000000	1043.6288540	729.6288542	1077.2295230	334.0000000	1341.7713400	756.7713397	1199.0000000
205	606.8738092	656.0000000	1500.0000000	546.6005207	966.5428376	335.4571624	1154.0000000	731.6476997	957.0000000	336.7211943	1210.6273830	672.6273828	1044.9164200	523.0835796	943.2066764	448.7933236	679.8630492	502.0000000	397.9764948	340.0000000	1581.1218900	612.1218895	1140.3840510	415.3840512	818.6112537	152.6112537	1017.0000000	473.0022257	1207.4166410	610.5833594	1458.7193540	253.0000000	1152.6808100	597.0000000	1037.0000000	758.0784537	884.8420785	406.1579215	917.1175007	451.1175007	777.1114599	750.0000000	1044.4231040	730.0000000	1078.1814860	335.1814858	1342.5832470	757.0000000	1199.3659030
206	608.1590408	655.8409592	1500.1055880	547.1055879	967.0513457	335.0000000	1153.0827620	732.0000000	957.0945584	335.9054416	1211.7018690	673.0000000	1043.0000000	527.3282192	944.6893659	447.3106341	680.8494138	502.0000000	399.7781720	340.7781720	1581.7716960	612.7716958	1141.8477980	416.8477982	819.1784857	153.1784857	1017.0000000	473.8241437	1208.5208600	609.4791397	1459.6972410	253.0000000	1155.2353700	596.7646299	1037.0000000	757.2073592	884.0614247	406.9385753	917.7710404	451.7710404	777.9184262	750.0000000	1045.3710870	730.0000000	1079.0000000	336.8695827	1343.3463890	757.3463893	1200.0000000
207	609.1618125	655.0000000	1500.4936500	547.4936504	967.7492166	335.0000000	1153.0000000	733.1867761	957.6990782	335.3009218	1212.6581030	673.6581032	1042.0000000	531.9524525	946.2433230	446.0000000	681.8357785	502.0000000	401.8102945	341.0000000	1582.5960940	613.0000000	1143.3115450	418.3115452	819.7457178	153.7457178	1017.0000000	474.6460617	1209.6250800	608.3749199	1460.6751280	253.0000000	1157.5707030	596.0000000	1037.0000000	756.3362646	883.9878777	408.0121223	918.4245800	452.4245800	778.7253925	750.0000000	1046.2256170	730.2256171	1080.3411830	338.3411832	1343.9874680	757.9874675	1200.0000000
208	610.5129209	655.0000000	1500.8817130	547.8817129	968.3161386	334.6838614	1153.0000000	734.4563143	958.3035980	334.6964020	1213.7453140	674.0000000	1042.7006720	536.7006717	947.9476381	445.0523619	682.8221431	502.0000000	403.5200875	342.0000000	1583.3642020	613.3642017	1144.7752920	419.7752923	820.4425778	154.0000000	1017.0000000	475.4679797	1210.7293000	607.2707001	1461.6530150	253.0000000	1160.2227570	596.0000000	1037.0000000	755.4651700	883.2072239	408.7927761	919.0781196	453.0781196	779.5323588	750.0000000	1046.8959430	730.8959426	1081.7745850	339.7745852	1344.8888980	758.0000000	1200.6642300
209	611.8640294	655.0000000	1501.0000000	548.3815200	968.8096079	334.1903921	1153.5132550	735.5132553	958.9081178	334.0918822	1214.6888240	674.6888236	1044.0000000	541.2009192	949.6085750	444.0000000	683.5717013	502.5717013	405.1625501	343.1625501	1584.0000000	614.0198103	1146.5319330	420.5319326	821.2447650	154.0000000	1017.0000000	476.2898977	1211.8335200	606.1664804	1462.6309010	253.0000000	1162.6185840	595.3814157	1037.2870320	754.7129680	882.4265701	409.5734299	919.7316592	453.7316592	780.3393251	750.0000000	1047.8008240	731.0000000	1083.2079870	341.2079873	1345.5625170	758.5625171	1201.8038530
210	613.2151378	655.0000000	1501.0000000	548.9303233	969.3030772	333.6969228	1154.0000000	736.5811772	959.5126375	333.4873625	1215.7887590	675.0000000	1046.8763640	543.8763641	950.4988034	442.5011966	684.3806589	503.0000000	406.0000000	344.9396736	1584.0000000	614.9387753	1148.4081040	421.0000000	822.0469522	154.0000000	1017.0790660	477.0790656	1212.9377390	605.0622606	1463.6087880	253.0000000	1165.1126500	595.0000000	1037.9029890	754.0970111	881.6459163	410.3540837	920.3851988	454.3851988	781.1462914	750.0000000	1048.7488070	731.0000000	1084.6413890	342.6413894	1346.2879270	759.0000000	1203.0825570
211	614.4003965	654.5996035	1501.0000000	549.4791265	969.7965464	333.2034536	1153.3984530	737.6015466	960.1171573	332.8828427	1216.7195440	675.7195440	1051.4493860	545.0000000	951.9814929	441.0185071	685.3670235	503.0000000	407.4592422	346.4592422	1584.6065140	615.6065139	1150.4781550	421.0000000	822.8491394	154.0000000	1017.6602490	477.6602494	1213.3348520	603.6651476	1464.5866750	253.0000000	1167.7647040	595.0000000	1038.5189460	753.4810542	880.8652625	411.1347375	921.0547844	455.0000000	781.9532578	750.0000000	1049.4927060	731.4927055	1086.3676850	343.3676847	1347.1375670	759.1375667	1204.3612600
212	615.5031411	654.0000000	1501.0197490	550.0197493	970.4101441	333.0000000	1152.5007540	738.4992457	960.7216771	332.2783229	1217.8322050	676.0000000	1056.0736190	546.0000000	953.7570756	440.2429244	686.2498832	503.2498832	408.9611417	347.9611417	1585.2563200	616.2563202	1152.5482050	421.0000000	823.6513266	154.0000000	1018.0000000	478.3414381	1214.4390720	602.5609279	1465.5645620	253.0000000	1170.4167570	595.0000000	1039.1349030	752.8650974	880.0846087	411.9153913	921.9790290	455.0000000	782.7602241	750.0000000	1050.2305610	732.0000000	1088.0939800	344.0939800	1347.7786450	759.7786449	1205.6399640
213	616.8542495	654.0000000	1501.4078120	550.4078118	971.1080150	333.0000000	1151.6030550	739.3969448	961.3261969	331.6738031	1218.7502640	676.7502644	1058.7863490	543.2136506	955.2397651	438.7602349	686.9473483	503.9473483	410.6548391	349.0000000	1585.9061270	616.9061265	1153.6182560	420.0000000	824.4535138	154.0000000	1018.0000000	479.1633561	1215.5432920	601.4567081	1466.5424490	253.0000000	1173.0688110	595.0000000	1039.7508600	752.2491405	879.3039549	412.6960451	922.6387109	455.6387109	783.5671904	750.0000000	1051.1262500	732.1262498	1089.7458310	345.0000000	1348.5935780	760.0000000	1206.9186680
214	618.2053579	654.0000000	1501.7958740	550.7958743	971.8058859	333.0000000	1150.5833110	740.0000000	961.9307167	331.0692833	1219.8756500	677.0000000	1060.0000000	538.6779143	956.7224546	437.2775454	687.9119039	504.0000000	412.2578339	350.2578339	1586.7862080	617.0000000	1155.6883070	420.0000000	825.2557010	154.0000000	1018.0000000	479.9852742	1216.6475120	600.3524883	1467.3679330	252.6320674	1175.7208640	595.0000000	1040.0000000	751.4812433	878.3258459	413.0000000	923.2922505	456.2922505	784.2645687	749.7354313	1051.7965750	732.7965753	1091.5465710	345.5465706	1349.3536940	760.3536945	1207.1973720
215	619.5564663	654.0000000	1502.1839370	551.1839368	972.3562099	332.6437901	1149.5147640	740.4852362	962.5352365	330.4647635	1221.1044790	677.0000000	1061.0000000	534.0536810	958.0000000	437.7043310	688.6351718	504.6351718	414.0526265	351.0526265	1587.4986320	617.4986324	1157.5362400	419.4637598	826.0000000	153.9421118	1018.0000000	480.8071922	1217.0446250	598.9553753	1468.0840090	252.0000000	1178.3729180	595.0000000	1040.2756660	750.7243335	877.2218347	413.0000000	923.9457901	456.9457901	784.8351801	749.1648199	1052.0000000	733.6602974	1093.2728660	346.2728659	1349.9947730	760.9947727	1208.4760750
216	620.9075747	654.0000000	1502.5719990	551.5719993	972.8496792	332.1503208	1149.0000000	741.5415522	963.0000000	329.8023548	1222.0000000	677.3333086	1062.0000000	529.4294476	959.0000000	439.3869570	689.4704196	505.0000000	415.7842182	352.0000000	1588.2099240	618.0000000	1159.2928810	418.7071195	826.0000000	153.1399246	1018.0000000	481.6291102	1218.1488440	597.8511556	1469.0618950	252.0000000	1180.7247640	595.7247640	1040.8916230	750.1083766	876.1178235	413.0000000	924.5993298	457.5993298	785.5738758	749.0000000	1052.6082810	734.0000000	1094.9988140	347.0000000	1350.8992290	761.0000000	1209.7547790
217	622.2586832	654.0000000	1502.9600620	551.9600618	973.4852851	332.0000000	1148.4264720	742.5735275	963.0371693	328.9628307	1222.5621380	678.0000000	1060.0000000	525.2194279	958.6579041	441.3420959	690.4567843	505.0000000	417.4940112	353.0000000	1589.0000000	618.1288890	1161.0495210	417.9504792	826.6622626	153.0000000	1017.6810750	482.3189251	1219.2530640	596.7469358	1470.0397820	252.0000000	1183.2628110	596.0000000	1041.0000000	749.2821731	875.3026600	412.3026600	925.3576113	458.0000000	786.2692960	748.7307040	1053.3933380	734.3933382	1096.6117370	348.0000000	1351.5698220	761.5698223	1210.7307830
218	623.6097916	654.0000000	1503.0000000	552.4923220	974.1831561	332.0000000	1148.0000000	743.6664151	963.6416891	328.3583109	1223.5592980	678.5592984	1057.2995460	521.2995458	958.0000000	443.1664226	691.4431489	505.0000000	419.6180178	353.0000000	1589.0478540	619.0000000	1162.7258700	417.0000000	827.0000000	152.5355502	1017.0998910	482.9001089	1220.3572840	595.6427160	1471.0176690	252.0000000	1185.9148640	596.0000000	1041.4164300	748.5835697	874.3240147	412.0000000	926.1993022	458.1993022	786.8399074	748.1600926	1054.0900340	735.0000000	1098.4517520	348.4517518	1352.2982580	762.0000000	1211.8979730
219	624.9609000	654.0000000	1503.0000000	553.0411253	974.8810270	332.0000000	1148.0000000	744.9359533	964.0000000	327.6518081	1224.4282120	679.4282120	1055.1510390	517.1510394	957.1067387	444.8932613	692.0000000	505.4295136	421.3278109	352.0000000	1589.9668190	619.0000000	1164.7959210	417.0000000	827.2666370	152.0000000	1017.0000000	483.6806506	1221.6526650	595.0000000	1471.9955560	252.0000000	1188.5669180	596.0000000	1042.0000000	747.9541976	873.4484592	411.4484592	926.8528418	458.8528418	787.5805611	748.0000000	1055.0268820	735.0268824	1100.2517970	349.0000000	1353.1448720	762.1448719	1213.1766770
220	626.3120084	654.0000000	1503.0000000	553.5899285	975.5788979	332.0000000	1148.0000000	746.2054915	964.0000000	326.7968880	1225.4201990	680.0000000	1053.7096400	512.7096398	957.0000000	446.9458882	692.4158782	506.0000000	423.4518175	352.0000000	1590.8857840	619.0000000	1165.8659720	416.0000000	828.0688242	152.0000000	1017.0000000	484.5025686	1222.1515100	593.8484901	1472.9734430	252.0000000	1191.2189710	596.0000000	1042.0000000	747.0831030	872.5302059	411.0000000	927.5063815	459.5063815	788.2740233	747.7259767	1055.6972080	735.6972079	1101.2789330	350.0000000	1353.7859500	762.7859500	1214.4553800
221	627.6631169	654.0000000	1503.0000000	554.1387317	976.2767688	332.0000000	1147.6641030	747.3358967	964.0000000	325.9419679	1226.4589320	680.4589324	1053.0000000	507.9651353	957.0302131	449.0302131	693.4022429	506.0000000	425.1616105	351.0000000	1591.5690430	619.5690432	1167.6618680	415.3381317	828.8710114	152.0000000	1017.0000000	485.3244866	1223.2557300	592.7442703	1473.9513290	252.0000000	1193.8710250	596.0000000	1042.5571940	746.4428058	871.5942584	410.5942584	928.2261626	460.0000000	788.8446346	747.1553654	1056.3675330	736.3675334	1102.9235310	350.9235310	1354.6039090	763.0000000	1215.7340840
222	628.7171656	653.2828344	1503.0000000	554.6875350	976.9746398	332.0000000	1147.0000000	748.3303543	964.0000000	325.0870478	1227.0000000	681.4636442	1052.9481610	502.9481609	958.0000000	450.7253538	694.3886075	506.0000000	427.2856171	351.0000000	1592.3095000	620.0000000	1169.0000000	414.4081396	829.6731986	152.0000000	1017.0000000	486.1464046	1224.5090450	592.0000000	1474.9292160	252.0000000	1196.5230780	596.0000000	1043.1731510	745.8268489	870.7363970	410.0000000	929.1063539	460.1063539	789.5872465	747.0000000	1057.0378590	737.0378589	1104.9189930	351.0000000	1355.3610000	763.3609996	1217.0127880
223	629.9511201	653.0000000	1503.0000000	555.2363382	977.6725107	332.0000000	1146.5758120	749.4241881	964.5429677	324.4570323	1227.4896530	682.4896527	1052.0000000	498.3024551	958.7115147	452.2884853	695.3749722	506.0000000	428.9967545	350.0032455	1593.2284650	620.0000000	1169.0000000	412.3380886	830.4753858	152.0000000	1017.0000000	486.9683226	1225.7570620	591.2429376	1475.9071030	252.0000000	1199.1238370	596.1238368	1043.7891080	745.2108921	869.7400575	409.7400575	929.7598935	460.7598935	790.3942128	747.0000000	1057.7081840	737.7081844	1106.5319160	352.0000000	1356.0029380	764.0000000	1218.2914920
224	631.3022286	653.0000000	1503.0000000	555.7851414	978.3703816	332.0000000	1145.6781130	750.3218872	965.0000000	323.7914212	1228.5070890	683.0000000	1051.0000000	493.6782218	958.0000000	454.0906058	696.3613368	506.0000000	431.1194167	350.0000000	1594.1042490	620.1042486	1169.0000000	410.2680377	831.1962738	152.1962738	1017.0000000	487.7902407	1226.8612820	590.1387178	1476.8849900	252.0000000	1201.4129720	597.0000000	1044.5728480	745.0000000	868.9594037	408.9594037	930.5846828	461.0000000	791.1422551	746.8577449	1058.3785100	738.3785099	1108.1448390	353.0000000	1356.9095600	764.0000000	1219.4031890
225	632.4619790	653.4619790	1503.2361350	556.2361345	979.0682525	332.0000000	1144.7804140	751.2195862	965.0634989	323.0000000	1229.7359190	683.0000000	1050.0000000	489.0539885	958.8396506	455.8396506	697.3477015	506.0000000	433.1721263	349.8278737	1594.7540550	620.7540549	1169.0000000	408.1979868	831.7635058	152.7635058	1017.0000000	488.6121587	1227.9655020	589.0344980	1477.8628770	252.0000000	1203.7530860	597.7530864	1045.4439430	745.0000000	868.1787499	408.1787499	931.0000000	461.5089274	791.7128665	746.2871335	1059.0000000	739.0690637	1110.1719760	353.0000000	1357.5771270	764.5771274	1220.4346860
226	633.5902318	654.0000000	1503.6241970	556.6241970	979.7661234	332.0000000	1143.8341340	752.0000000	965.9184189	323.0000000	1230.9647480	683.0000000	1049.0000000	484.4297552	960.4558578	457.0000000	698.3340661	506.0000000	434.9532164	349.0000000	1595.5711460	621.0000000	1169.6166420	406.3833575	832.4677339	153.0000000	1017.0000000	489.4340767	1228.3626150	587.6373850	1478.8407630	252.0000000	1206.3028650	598.0000000	1046.2227650	744.7772350	867.3980961	407.3980961	931.4331720	462.0000000	792.4008982	746.0000000	1059.0120540	740.0120541	1111.8479010	353.8479007	1358.3085890	765.0000000	1221.7133890
227	634.9413403	654.0000000	1504.0000000	557.0173376	980.4639944	332.0000000	1142.6921220	752.3078776	966.0000000	322.2266610	1231.1935770	684.0000000	1049.0000000	479.3913083	962.5526973	457.0000000	699.3204308	506.0000000	434.0000000	347.3369906	1596.4901110	621.0000000	1171.0803900	404.9196105	833.2699211	153.0000000	1017.0000000	490.2559947	1229.4668350	586.5331653	1479.8186500	252.0000000	1208.6752290	598.6752292	1046.8387220	744.1612781	866.6174423	406.6174423	932.2527317	462.2527317	793.2078645	746.0000000	1059.6823800	740.6823796	1113.8120360	354.0000000	1359.2152110	765.0000000	1222.9920930
228	635.9138992	654.9138992	1504.0000000	557.5661408	981.1618653	332.0000000	1141.7092710	753.0000000	966.4442463	321.5557537	1232.4224070	684.0000000	1049.0000000	474.3528614	964.6495369	457.0000000	700.2169371	506.2169371	433.4434956	345.4434956	1597.4090760	621.0000000	1172.5441370	403.4558635	834.0000000	153.0721083	1017.0000000	491.0779127	1230.5710540	585.4289455	1480.7965370	252.0000000	1211.1363010	599.1363007	1047.6430130	744.0000000	866.0000000	405.7691841	932.9062713	462.9062713	794.0104870	745.9895130	1060.0000000	741.4988004	1115.8391720	354.0000000	1360.0861480	765.0861484	1224.2707970
229	637.2293435	655.0000000	1504.0000000	558.1149440	981.8597362	332.0000000	1140.6038310	753.3961690	967.0000000	320.9310344	1233.6512360	684.0000000	1050.0000000	470.3144145	966.3321629	456.0000000	700.9144022	506.9144022	432.6487030	343.6487030	1598.2319600	621.2319599	1174.4253630	403.0000000	834.0000000	153.8742955	1017.0000000	491.8998307	1231.6752740	584.3247257	1481.7744240	252.0000000	1213.4305980	600.0000000	1048.5141070	744.0000000	865.6651729	405.0000000	933.7916922	463.0000000	794.5810983	745.4189017	1060.4467840	742.0000000	1117.8663090	354.0000000	1360.7272270	765.7272266	1225.5495000
230	638.5804520	655.0000000	1504.0000000	558.6637473	982.5576071	332.0000000	1139.5844080	754.0000000	967.0000000	320.0761143	1234.8800660	684.0000000	1051.0000000	466.2759677	968.3033506	455.6966494	701.8653111	507.0000000	432.0000000	341.7933979	1598.8817660	621.8817662	1176.0812000	402.0000000	834.6764827	154.0000000	1017.0000000	492.7217487	1232.0723870	582.9276128	1482.7523110	252.0000000	1216.0826520	600.0000000	1049.3852020	744.0000000	864.6896945	404.6896945	934.0000000	463.7159368	795.2145499	745.0000000	1061.0000000	742.3947672	1119.4792320	355.0000000	1361.5208620	766.0000000	1226.5856290
231	639.6587127	655.6587127	1504.1502960	559.1502959	983.2554781	332.0000000	1139.0000000	754.6851304	967.5506989	319.4493011	1236.1088950	684.0000000	1053.9533680	463.0466322	970.0000000	454.8883715	702.8516758	507.0000000	431.7662244	339.7662244	1599.7517570	622.0000000	1178.1512510	402.0000000	835.4786699	154.0000000	1017.0000000	493.5436667	1233.2497600	582.0000000	1483.7301970	252.0000000	1218.5195150	600.5195149	1050.2562970	744.0000000	863.9090407	403.9090407	934.6401814	464.0000000	796.0215162	745.0000000	1061.2423610	743.2423613	1121.3580570	355.3580569	1362.0000000	766.4274831	1227.6926940
232	640.8684552	656.0000000	1504.5383580	559.5383584	983.9533490	332.0000000	1138.0453310	755.0000000	968.1552187	318.8447813	1237.3377240	684.0000000	1058.1440720	461.0000000	971.1474092	454.1474092	703.8380404	507.0000000	431.0285683	337.9714317	1600.6707220	622.0000000	1180.2213020	402.0000000	836.1985960	154.1985960	1017.0000000	494.3655847	1234.5737200	581.4262800	1484.7080840	252.0000000	1220.9725450	601.0000000	1051.1273910	744.0000000	863.1283869	403.1283869	935.3991094	464.3991094	796.8284825	745.0000000	1061.9126870	743.9126868	1123.0843520	356.0843522	1362.3341050	767.0000000	1228.9713980
233	641.8623617	655.1376383	1504.9264210	559.9264209	984.6512199	332.0000000	1137.1343550	755.8656449	968.7597384	318.2402616	1238.5665540	684.0000000	1062.8361670	461.8361670	972.6300986	455.6300986	704.8244051	507.0000000	432.5304678	336.4695322	1601.5896870	622.0000000	1182.2060180	401.7939825	836.7658280	154.7658280	1017.0000000	495.1875027	1235.6779400	580.3220602	1485.6859710	252.0000000	1223.6245980	601.0000000	1051.9984860	744.0000000	862.0775552	403.0000000	936.0526490	465.0526490	797.4493302	744.5506698	1062.0000000	744.8245039	1124.7322150	357.0000000	1363.2407260	767.0000000	1229.8839550
234	642.8177397	654.1822603	1505.0000000	560.4447466	985.3490908	332.0000000	1136.2366560	756.7633440	969.3642582	317.6357418	1239.7953830	684.0000000	1066.6917800	464.6917802	974.4056813	456.4056813	705.8107697	507.0000000	434.3252605	336.3252605	1602.5086520	622.0000000	1183.9471900	401.0000000	837.3330600	155.3330600	1017.0000000	496.0094207	1237.0750530	579.9249473	1486.0000000	252.6638577	1225.9027290	601.9027292	1052.6148860	743.3851139	861.2741860	402.2741860	936.7061887	465.7061887	798.0282016	744.0000000	1062.7724870	745.0000000	1126.5369430	357.5369428	1364.1041900	767.1041904	1231.0810290
235	644.0660108	653.9339892	1505.0000000	560.9935499	986.0469617	332.0000000	1135.3389570	757.6610431	969.9687780	317.0312220	1241.0242120	684.0000000	1069.0000000	468.1883447	976.2563460	457.0000000	706.7971344	507.0000000	435.8271600	337.8271600	1603.4276170	622.0000000	1186.0172410	401.0000000	837.9002920	155.9002920	1017.0000000	496.8313387	1238.0000000	578.7464704	1486.6417450	253.0000000	1228.5144920	602.0000000	1053.3264610	743.0000000	861.0000000	401.2837464	937.3597283	466.3597283	798.8351679	744.0000000	1063.5094500	745.5094497	1128.2632380	358.2632381	1364.7452690	767.7452686	1231.9852090
236	645.0302482	653.0000000	1505.3835020	561.3835016	986.7448327	332.0000000	1134.4412580	758.5587422	970.8107655	317.0000000	1242.2530420	684.0000000	1070.0000000	472.2267915	978.3531856	457.0000000	707.7834990	507.0000000	436.6219526	339.6219526	1604.3465820	622.0000000	1188.0872920	401.0000000	838.6611788	156.0000000	1017.0000000	497.6532567	1238.8151320	578.0000000	1487.6196310	253.0000000	1230.8248720	602.8248720	1054.1396930	742.8603069	860.1797352	401.0000000	938.0132679	467.0132679	799.6421342	744.0000000	1064.0000000	746.2542405	1129.9851980	359.0000000	1365.5463770	768.0000000	1233.1822820
237	646.3813567	653.0000000	1505.7715640	561.7715640	987.4427036	332.0000000	1134.0000000	759.6455054	971.6656856	317.0000000	1243.4818710	684.0000000	1071.0000000	476.8510248	980.4500252	457.0000000	708.7698637	507.0000000	437.4167453	341.4167453	1605.1877700	622.1877698	1190.1573430	401.0000000	839.3276492	156.3276492	1017.0000000	498.4751747	1239.9734980	577.0265015	1488.5975180	253.0000000	1233.4043850	603.0000000	1054.7556500	742.2443500	859.3464382	400.3464382	938.6668075	467.6668075	800.4491005	744.0000000	1064.2022240	747.0000000	1131.5981210	360.0000000	1366.3203180	768.3203182	1234.1222760
238	647.7324651	653.0000000	1506.0000000	562.2257460	988.0994012	332.0994012	1133.3529660	760.6470336	972.3681238	316.6318762	1244.7107010	684.0000000	1071.0000000	481.8894717	982.3866918	456.6133082	709.7562283	507.0000000	438.2115380	343.2115380	1605.8375760	622.8375761	1192.1607920	400.8392083	839.8948812	156.8948812	1017.0000000	499.2970927	1241.5241240	577.0000000	1489.5754050	253.0000000	1236.0000000	603.0564386	1055.5255310	742.0000000	858.3859264	400.0000000	939.3203471	468.3203471	801.1810666	743.8189334	1065.0000000	747.1502073	1133.4421240	360.4421240	1366.9613960	768.9613964	1235.4009800
239	649.0835735	653.0000000	1506.0000000	562.7745492	988.5928704	332.5928704	1133.0000000	761.7703683	972.9726436	316.0273564	1245.6643480	684.6643480	1071.0000000	486.9279186	984.1622745	455.8377255	710.7425930	507.0000000	439.7134375	344.7134375	1606.6892630	623.0000000	1193.8832310	400.0000000	840.0000000	157.6535268	1017.0000000	500.1190107	1242.7677240	576.2322755	1490.5532920	253.0000000	1237.7084920	604.0000000	1056.2804570	741.7195431	857.2819152	400.0000000	939.9738867	468.9738867	801.7516779	743.2483221	1065.0981910	748.0000000	1135.1684190	361.1684193	1367.6024750	769.6024746	1236.6796830
240	650.4346819	653.0000000	1506.0000000	563.3233525	989.1221028	333.0000000	1132.0000000	762.0399065	973.8162323	316.0000000	1246.7541460	685.0000000	1071.0000000	491.9663655	985.6449639	454.3550361	711.7289576	507.0000000	440.7187460	346.0000000	1607.6082280	623.0000000	1195.9532820	400.0000000	840.4557140	158.0000000	1017.0000000	500.9409287	1244.2331150	576.0000000	1491.5311780	253.0000000	1240.3605450	604.0000000	1056.8964140	741.1035862	856.1779040	400.0000000	940.6274264	469.6274264	802.4557859	743.0000000	1066.0000000	748.0461742	1136.8511040	362.0000000	1368.3444360	770.0000000	1237.9583870
241	651.7857903	653.0000000	1506.0000000	563.8721557	989.8199737	333.0000000	1131.7811900	763.2188104	974.6711524	316.0000000	1247.9829750	685.0000000	1071.0000000	497.0048124	987.1276534	452.8723466	712.7153223	507.0000000	442.3030229	347.3030229	1608.3727810	623.3727815	1197.6091190	399.0000000	841.0000000	158.2579012	1017.0000000	501.7628468	1245.5619500	575.4380496	1492.5090650	253.0000000	1242.7160160	604.7160156	1057.0000000	740.2753984	855.0738928	400.0000000	941.2809660	470.2809660	803.2627522	743.0000000	1066.0000000	748.9941576	1138.8782410	362.0000000	1369.2510570	770.0000000	1239.2370910
242	652.8039088	652.1960912	1506.0000000	564.4209589	990.5178446	333.0000000	1130.8352310	764.0000000	975.3719894	315.6280106	1249.2118050	685.0000000	1071.0000000	502.0432592	988.0000000	451.1368448	713.7016869	507.0000000	444.0978155	348.0978155	1609.0319440	624.0000000	1199.6791700	399.0000000	841.0424889	159.0424889	1017.0000000	502.5847648	1246.9421070	575.0000000	1493.4869520	253.0000000	1244.8362250	606.0000000	1057.5956960	740.0000000	854.2715963	400.7284037	941.9345056	470.9345056	804.0697185	743.0000000	1066.6661940	749.6661943	1140.9053770	362.0000000	1370.1576790	770.0000000	1240.5157950
243	654.0737936	652.0000000	1506.0000000	564.9697622	991.2157156	333.0000000	1129.6928980	764.3071018	975.9765092	315.0234908	1250.4406340	685.0000000	1072.0000000	506.0817061	989.0000000	449.4542188	714.6880516	507.0000000	445.8481251	349.0000000	1609.9509090	624.0000000	1200.7492210	398.0000000	841.6097210	159.6097210	1017.0000000	503.4066828	1248.0894960	574.0000000	1494.4648390	253.0000000	1247.0740650	607.0000000	1058.0000000	739.5332093	853.2800840	401.0000000	942.8316215	471.0000000	804.8766848	743.0000000	1067.3365200	750.3365198	1142.9325140	362.0000000	1371.0000000	770.0643000	1241.7944980
244	655.4249020	652.0000000	1506.0000000	565.5185654	991.9135865	333.0000000	1129.0000000	765.2896322	976.5810290	314.4189710	1251.6694630	685.0000000	1072.0000000	511.1201530	990.1615083	447.8384917	715.6744162	507.0000000	447.3945077	347.6054923	1610.8698740	624.0000000	1202.8192720	398.0000000	842.1769530	160.1769530	1017.0000000	504.2286008	1249.4603960	573.5396038	1495.4427260	253.0000000	1249.7261190	607.0000000	1058.3378850	739.0000000	852.1760728	401.0000000	943.0000000	471.7558661	805.6836512	743.0000000	1068.0068450	751.0068453	1144.9596510	362.0000000	1371.0000000	770.9709215	1243.0732020
245	656.7760105	652.0000000	1506.0000000	566.0673687	992.6114574	333.0000000	1128.4408300	766.0000000	977.1855488	313.8144512	1252.8982930	685.0000000	1072.0000000	516.1585999	991.9110332	447.0000000	716.6607809	507.0000000	449.1893004	346.8106996	1611.5577930	624.5577932	1204.6288460	397.3711536	842.7441850	160.7441850	1017.0000000	505.0505188	1250.7984870	573.0000000	1496.4206120	253.0000000	1252.3781720	607.0000000	1059.0000000	738.7910201	852.0000000	401.9279384	943.6801107	472.0000000	806.4906175	743.0000000	1068.6771710	751.6771708	1146.9867870	362.0000000	1371.8775430	771.0000000	1244.3519060
246	658.1271189	652.0000000	1506.0000000	566.6161719	993.2187282	333.2187282	1127.4140150	766.5859855	977.7900686	313.2099314	1254.1271220	685.0000000	1072.0000000	521.1970467	994.0078728	447.0000000	717.6471455	507.0000000	450.9775042	346.0000000	1612.2935900	625.0000000	1206.5451610	397.0000000	843.3114170	161.3114170	1017.0000000	505.8724368	1251.9617290	572.0382711	1497.2817820	252.7182185	1255.0302260	607.0000000	1059.0800740	738.0000000	851.2703014	402.7296986	944.4273437	472.4273437	807.2104235	742.7895765	1069.4914340	752.0000000	1148.5997100	363.0000000	1372.7841640	771.0000000	1245.4459080
247	659.4782273	652.0000000	1505.8833450	567.1166550	993.7121974	333.7121974	1126.3159670	767.0000000	978.3945884	312.6054116	1255.3559510	685.0000000	1072.0000000	526.2354936	996.1047123	447.0000000	718.6335102	507.0000000	452.6872973	345.0000000	1613.2125550	625.0000000	1208.6152110	397.0000000	843.8786490	161.8786490	1017.0000000	506.6943548	1253.5074790	572.0000000	1497.9732520	252.0267481	1257.2680650	608.0000000	1059.9511690	738.0000000	850.2782527	403.0000000	945.1143863	473.0000000	807.7810349	742.2189651	1070.3107150	752.3107150	1150.6268470	363.0000000	1373.4884590	771.4884594	1246.4951000
248	660.5864289	651.4135711	1505.4952820	567.5047175	994.2908566	334.0000000	1126.0000000	767.9535715	978.9991082	312.0008918	1256.5847810	685.0000000	1071.0000000	530.8597269	998.1425187	446.8574813	719.6198748	507.0000000	454.3970903	344.0000000	1614.0929990	625.0929986	1210.6852620	397.0000000	844.6305710	162.0000000	1016.6349400	507.3650600	1254.7559550	571.2440451	1498.9400590	252.0000000	1259.9201190	608.0000000	1060.8222640	738.0000000	850.0000000	403.8257584	946.0273162	473.0273162	808.4973028	742.0000000	1070.9810410	752.9810405	1152.6539840	363.0000000	1374.1831940	772.0000000	1247.7738030
249	661.7662306	651.0000000	1505.1072200	567.8927800	994.9887275	334.0000000	1124.8422380	768.1577624	979.0000000	311.1463412	1257.8136100	685.0000000	1073.0697470	535.0000000	999.6252082	445.3747918	720.6062395	507.0000000	456.0000000	343.4789031	1614.7428050	625.7428049	1212.5340870	396.4659128	845.3060062	162.3060062	1016.0537560	507.9462438	1256.1530680	570.8469321	1499.9179460	252.0000000	1262.1579590	609.0000000	1061.6933580	738.0000000	849.3425536	404.6574464	946.6808558	473.6808558	809.2151508	741.7848492	1071.9211710	753.0000000	1154.6811200	363.0000000	1375.0898150	772.0000000	1248.7442350
250	663.1173390	651.0000000	1505.0000000	568.3971713	995.6865984	334.0000000	1123.9445390	769.0554614	979.5010410	310.4989590	1259.0424400	685.0000000	1076.9049320	537.9049315	1001.0000000	443.8474097	721.5926041	507.0000000	457.6451035	343.0000000	1615.5552360	626.0000000	1214.4111510	396.0000000	845.8732382	162.8732382	1016.0000000	508.7458952	1257.0000000	569.6361403	1500.8958330	252.0000000	1264.8100120	609.0000000	1062.5644530	738.0000000	848.5618998	405.4381002	947.0000000	474.4729065	809.7857621	741.2142379	1072.8691540	753.0000000	1156.5008130	363.5008134	1375.9964370	772.0000000	1249.6484150
251	664.3312424	650.6687576	1505.0000000	568.9459745	996.3844694	334.0000000	1123.0468390	769.9531605	980.0000000	309.8507146	1260.1918160	684.8081839	1081.0755730	540.0000000	1001.8834800	442.1165196	722.5789688	507.0000000	459.5438430	342.4561570	1616.4742010	626.0000000	1216.4812020	396.0000000	846.6229190	163.0000000	1016.0000000	509.5678133	1257.9254620	569.0000000	1501.8737200	252.0000000	1266.4620660	608.0000000	1063.4355470	738.0000000	848.0000000	406.3093649	947.3971511	475.0000000	810.5039882	741.0000000	1073.8171370	753.0000000	1158.3211800	364.0000000	1376.6385590	772.6385586	1250.7814870
252	665.4053423	650.0000000	1504.6501390	569.3498607	997.0823403	334.0000000	1123.0000000	771.2032972	980.0000000	308.9957945	1261.0858850	684.0000000	1085.0000000	541.1140195	1002.6590630	440.3409369	723.5653334	507.0000000	461.4789031	342.0000000	1617.3931660	626.0000000	1218.5512530	396.0000000	847.4251062	163.0000000	1016.0000000	510.3897313	1259.0728510	568.0000000	1502.8516070	252.0000000	1268.1141190	607.0000000	1064.2168290	738.2168285	848.0000000	407.4133761	948.2272611	475.2272611	811.2198781	740.7801219	1074.5410220	752.4589778	1160.3483170	364.0000000	1377.3954660	773.0000000	1251.7496680
253	666.7564507	650.0000000	1504.2620770	569.7379232	997.7802112	334.0000000	1123.0000000	772.4728354	980.0000000	308.1408744	1262.3147140	684.0000000	1088.1524660	543.0000000	1003.6146820	439.0000000	724.5516981	507.0000000	463.1886962	341.0000000	1618.2207100	626.2207099	1220.6213030	396.0000000	848.1607207	163.1607207	1016.0000000	511.2116493	1260.4486270	567.5513734	1503.8294930	252.0000000	1270.7661730	607.0000000	1064.8327850	738.8327854	847.6341519	408.3658481	948.8808007	475.8808007	811.7904894	740.2095106	1075.2988910	752.0000000	1162.3754540	364.0000000	1378.3020880	773.0000000	1252.6538480
254	668.1075591	650.0000000	1504.0000000	570.1781706	998.4780821	334.0000000	1123.0000000	773.7423736	980.0000000	307.2859543	1263.3843430	683.6156567	1090.0000000	539.8090867	1005.2102280	437.7897716	725.5380627	507.0000000	465.3127027	341.0000000	1618.8705160	626.8705162	1222.6913540	396.0000000	848.7279527	163.7279527	1016.0000000	512.0335673	1261.7818430	567.0000000	1504.0000000	251.1926199	1272.4182260	608.0000000	1065.6346170	739.0000000	847.0000000	409.2071849	949.5343403	476.5343403	812.3611008	739.6388992	1076.2468740	752.0000000	1164.4025900	364.0000000	1379.1475800	773.1475796	1253.5580290
255	669.4586676	650.0000000	1504.0000000	570.7269739	999.1244176	333.8755824	1123.0000000	775.0119118	980.0000000	306.4310342	1264.3581590	683.0000000	1087.7164980	535.7164976	1006.0000000	436.0200661	726.5244274	507.0000000	467.0224958	340.0000000	1619.7358470	627.0000000	1224.7614050	396.0000000	849.4174543	164.0000000	1016.0000000	512.8554853	1262.9499590	566.0500407	1504.7852670	251.0000000	1275.0702800	608.0000000	1066.3575920	739.3575924	846.7799511	410.2200489	950.2657024	477.0000000	812.9317121	739.0682879	1077.1948580	752.0000000	1166.0155130	365.0000000	1379.7886580	773.7886578	1254.6536620
256	670.8097760	650.0000000	1504.0000000	571.2757771	999.6178869	333.3821131	1123.0000000	776.2814500	980.0000000	305.5761141	1265.5869890	683.0000000	1084.0000000	532.8032608	1007.4685010	434.5314994	727.5107920	507.0000000	469.1465024	340.0000000	1620.6548120	627.0000000	1226.8314560	396.0000000	850.0000000	164.2196415	1016.0000000	513.6774033	1264.3470720	565.6529277	1505.7631540	251.0000000	1277.7223330	608.0000000	1066.9735490	739.9735493	845.9992973	411.0007027	951.1343128	477.1343128	813.7103927	739.0000000	1078.1428410	752.0000000	1168.0426500	365.0000000	1380.6077380	774.0000000	1255.6592820
257	672.1608844	650.0000000	1504.0000000	571.8245803	1000.1574810	333.0000000	1123.0000000	777.5509882	980.1971456	304.8028544	1266.5768700	683.5768705	1081.4194850	529.4194848	1009.2440830	434.2440833	728.4971567	507.0000000	470.8983855	340.8983855	1621.5737770	627.0000000	1228.9015070	396.0000000	850.0218287	165.0000000	1015.6469270	514.3530735	1265.6382230	565.0000000	1506.7410400	251.0000000	1280.3743860	608.0000000	1067.8336880	740.0000000	845.2186435	411.7813565	951.7878524	477.7878524	814.3658280	738.6341720	1079.0642230	752.0642225	1170.0697870	365.0000000	1381.5143600	774.0000000	1256.0000000
258	673.3620336	650.3620336	1504.0000000	572.3733836	1000.8553520	333.0000000	1123.0000000	778.8205264	980.8016654	304.1983346	1267.6304340	684.0000000	1079.2709780	525.2709784	1011.0278120	435.0000000	729.3419012	507.3419012	472.6931782	341.6931782	1622.4927420	627.0000000	1230.9715580	396.0000000	850.8240159	165.0000000	1015.0657430	514.9342573	1267.1998260	565.0000000	1507.7189270	251.0000000	1282.6122260	607.0000000	1068.7047820	740.0000000	845.0000000	412.7948026	952.4413920	478.4413920	814.9364394	738.0635606	1079.7345480	752.7345480	1172.0969230	365.0000000	1382.2976790	774.2976788	1256.7605350
259	674.4488877	651.0000000	1504.0000000	572.9221868	1001.5532230	333.0000000	1122.2292080	779.7707921	981.0000000	303.4255674	1268.8592630	684.0000000	1078.0000000	520.7589880	1012.1246510	436.0000000	730.0556724	508.0000000	474.2758815	343.0000000	1623.4117070	627.0000000	1233.0416090	396.0000000	851.4427924	165.4427924	1015.0000000	515.7289437	1268.5384110	564.4615887	1508.6968140	251.0000000	1285.2642800	607.0000000	1069.5758770	740.0000000	844.3644427	413.6355573	953.1342536	479.0000000	815.7170780	738.0000000	1080.5725780	753.0000000	1174.1240600	365.0000000	1382.9387570	774.9387570	1257.9400490
260	675.7999961	651.0000000	1504.3330400	573.3330402	1002.2510940	333.0000000	1122.0000000	780.9453893	981.0000000	302.5706473	1270.0880930	684.0000000	1078.9047140	516.0952859	1013.0000000	437.2214911	731.0420370	508.0000000	475.2827636	344.2827636	1624.2338200	627.2338202	1235.1116600	396.0000000	852.0100244	166.0100244	1015.0000000	516.5508617	1269.9088180	564.0000000	1509.6747010	251.0000000	1287.9163330	607.0000000	1070.4469710	740.0000000	844.0000000	414.5886114	954.0413645	479.0413645	816.3705553	737.6294447	1081.5205610	753.0000000	1176.1511970	365.0000000	1383.8200110	775.0000000	1258.2187530
261	677.1511045	651.0000000	1504.7211030	573.7211027	1002.9489650	333.0000000	1120.7850720	781.0000000	981.0000000	301.7157273	1271.3169220	684.0000000	1081.0000000	511.9247349	1013.0000000	439.3183306	732.0284017	508.0000000	476.7846630	345.7846630	1624.8836270	627.8836266	1237.1817110	396.0000000	852.5772565	166.5772565	1015.0000000	517.3727798	1271.4704200	564.0000000	1510.4614490	250.5385508	1290.5683870	607.0000000	1071.2249070	739.7750935	844.4897582	415.4897582	954.6949041	479.6949041	816.9411667	737.0588333	1082.4685440	753.0000000	1178.1783330	365.0000000	1384.5138070	775.5138065	1259.4974570
262	678.3551182	651.3551182	1505.0000000	574.1543829	1003.4573820	332.5426179	1119.6574310	780.6574310	981.0000000	300.8608072	1272.5457510	684.0000000	1082.0000000	507.8862880	1013.0000000	441.4151702	733.0104414	508.0104414	478.2865625	347.2865625	1625.7543880	628.0000000	1239.2517620	396.0000000	853.1444885	167.1444885	1015.0000000	518.1946978	1272.7297500	563.2702498	1511.2162610	250.0000000	1293.2204400	607.0000000	1071.8408630	739.1591366	845.0000000	416.3824203	955.4927738	480.0000000	817.7237634	737.0000000	1083.4165280	753.0000000	1180.2054700	365.0000000	1385.2190400	776.0000000	1260.0000000
263	679.4391078	652.0000000	1505.0000000	574.7031862	1003.9508510	332.0491487	1118.6602100	780.0000000	981.0000000	300.0058871	1273.7745810	684.0000000	1083.5218060	503.4781939	1013.0000000	443.5120098	733.7079065	508.7079065	479.7884620	348.7884620	1626.6733530	628.0000000	1241.3218130	396.0000000	853.7117205	167.7117205	1015.0000000	519.0166158	1274.1794120	563.0000000	1512.1941480	250.0000000	1295.8724940	607.0000000	1072.6460410	739.0000000	845.4864315	417.0000000	956.2948766	480.2948766	818.3752826	736.6247174	1084.2577480	753.2577484	1182.2326070	365.0000000	1386.0888560	776.0888561	1261.0387950
264	680.7902162	652.0000000	1505.0000000	575.2519894	1004.6283640	332.0000000	1117.3906710	780.0000000	981.6003570	299.3996430	1274.7095180	684.7095181	1083.7439010	498.7439011	1014.1946360	445.0000000	734.5732821	509.0000000	480.5832547	350.5832547	1627.5923180	628.0000000	1243.3918640	396.0000000	854.0000000	168.3944984	1015.0000000	519.8385338	1275.7410140	563.0000000	1513.1720350	250.0000000	1298.1103340	608.0000000	1073.3656700	738.6343296	846.0000000	417.5904427	956.9484162	480.9484162	818.9458939	736.0541061	1084.9280740	753.9280739	1184.2597430	365.0000000	1386.7299340	776.7299343	1261.9429750
265	682.1413246	652.0000000	1505.0000000	575.8007926	1005.3262350	332.0000000	1116.1211330	780.0000000	982.2048768	298.7951232	1275.8180260	685.0000000	1083.0000000	494.0135881	1016.2061040	444.7938958	735.5596467	509.0000000	482.0000000	352.1204261	1628.5112830	628.0000000	1245.4619150	396.0000000	854.1390777	169.1390777	1014.5329900	520.4670099	1277.3026170	563.0000000	1514.1060100	250.1060104	1300.5390890	608.5390890	1073.9816270	738.0183727	846.6944538	418.0000000	957.6019558	481.6019558	819.0000000	735.2695512	1085.8462650	754.0000000	1186.2868800	365.0000000	1387.3710130	777.3710125	1263.1400480
266	683.4924331	652.0000000	1505.2472020	576.2472016	1006.0170460	331.9829544	1114.8950620	779.8950618	982.8093966	298.1906034	1277.0468550	685.0000000	1082.0000000	489.3893548	1017.6887940	443.3112063	736.5460114	509.0000000	482.8799468	353.8799468	1629.4302480	628.0000000	1247.5319650	396.0000000	854.7063097	169.7063097	1014.0000000	521.0681562	1278.8642190	563.0000000	1514.7974810	250.7974808	1303.0001600	608.9998396	1074.5975840	737.4024159	847.5646000	418.5646000	958.3613251	482.0000000	819.5374151	735.0000000	1086.7942480	754.0000000	1188.3140170	365.0000000	1388.0170990	778.0000000	1264.0442280
267	684.8435415	652.0000000	1505.6352640	576.6352641	1006.5105150	331.4894852	1113.9962700	779.0000000	983.4139164	297.5860836	1278.1949390	685.1949385	1080.5410230	485.5410226	1018.4643760	441.5356236	737.5323760	509.0000000	484.3818463	355.3818463	1630.3492130	628.0000000	1249.6020160	396.0000000	855.3868464	170.0000000	1014.0000000	521.8900742	1280.4258220	563.0000000	1515.6914810	251.0000000	1305.2380670	608.0000000	1075.3019930	737.0000000	848.4882627	419.0000000	959.2019283	482.2019283	820.2435144	734.7564856	1087.7422310	754.0000000	1189.9483390	364.0516614	1388.9237200	778.0000000	1264.9484090
268	685.8447450	652.8447450	1506.0000000	577.0329888	1007.0056340	331.0000000	1112.8067700	778.8067704	984.0184361	296.9815639	1279.0903010	686.0000000	1080.0000000	480.7266746	1019.9470660	440.0529342	738.3668050	508.6331950	485.1766390	357.1766390	1631.2681770	628.0000000	1251.6720670	396.0000000	856.1336670	170.1336670	1014.0000000	522.7119922	1281.9874250	563.0000000	1516.6693680	251.0000000	1307.8901200	608.0000000	1076.1223910	736.8776089	849.5922739	419.0000000	959.8554679	482.8554679	820.8141258	734.1858742	1088.4880560	754.4880555	1191.9540760	364.0000000	1389.5871400	778.5871403	1265.8525890
269	687.1315448	653.0000000	1506.0000000	577.5817920	1007.7035050	331.0000000	1111.8714070	778.0000000	984.6229559	296.3770441	1280.3191300	686.0000000	1079.0000000	476.1024413	1021.4297550	438.5702447	739.0908917	508.0000000	486.0000000	358.9595983	1632.1323300	627.8676703	1253.7421180	396.0000000	856.7008990	170.7008990	1014.0000000	523.5339102	1283.5490270	563.0000000	1517.6472550	251.0000000	1310.1279600	609.0000000	1076.7383480	736.2616520	850.6962851	419.0000000	960.5090075	483.5090075	821.5441005	734.0000000	1089.2239850	755.0000000	1193.9812130	364.0000000	1390.3227500	779.0000000	1266.7567690
270	688.4826532	653.0000000	1506.0000000	578.1305953	1008.4013760	331.0000000	1110.6018690	778.0000000	985.3216993	296.0000000	1281.3874660	686.3874657	1079.0000000	471.0639944	1023.2053380	438.2053380	740.0772564	508.0000000	487.0000000	360.6693913	1632.7821360	627.2178640	1255.8121690	396.0000000	857.0000000	171.3791945	1013.7483910	524.2516086	1285.1106300	563.0000000	1518.0000000	251.6251417	1312.7800140	609.0000000	1077.5010630	736.0000000	851.8002963	419.0000000	961.2298763	484.0000000	822.0000000	733.6489332	1090.1216000	755.1215998	1195.5941360	363.0000000	1391.1621900	779.1621899	1267.6609490
271	689.8337616	653.0000000	1506.0000000	578.6793985	1009.0992470	331.0000000	1109.5278870	777.5278868	986.1248887	296.1248887	1282.3625750	687.0000000	1078.0000000	466.4397611	1024.0000000	439.9730178	741.0636210	508.0000000	488.0000000	362.3791844	1633.6108590	627.0000000	1257.8822200	396.0000000	857.1282562	172.1282562	1013.1672080	524.8327924	1286.6722320	563.0000000	1518.6030290	252.0000000	1315.4320670	609.0000000	1078.2631550	735.7368450	852.9043075	419.0000000	962.1089799	484.1089799	822.1580331	733.0000000	1090.7919250	755.7919253	1197.6212730	363.0000000	1391.8032680	779.8032681	1268.7992130
272	690.8378296	653.8378296	1505.8386370	579.1613630	1009.7971180	331.0000000	1108.4770060	777.0000000	986.7294085	296.7294085	1283.4181860	687.4181861	1079.8375480	462.1624517	1025.0000000	441.6556438	742.0499857	508.0000000	489.3558097	363.3558097	1634.5298240	627.0000000	1259.9522710	396.0000000	857.6954882	172.6954882	1013.0000000	525.5854507	1287.8724530	563.8724530	1519.4107690	252.4107692	1317.6699070	610.0000000	1078.8791120	735.1208882	853.7129890	419.7129890	962.7625196	484.7625196	822.9649994	733.0000000	1091.6537210	756.0000000	1199.4584950	362.5415052	1392.6284010	780.0000000	1269.0000000
273	692.1217649	654.0000000	1505.4505750	579.5494255	1010.4949890	331.0000000	1107.2074680	777.0000000	987.4722459	297.0000000	1284.2871000	688.2870997	1083.4002680	458.5997317	1025.0000000	443.7524834	743.0363503	508.0000000	491.1506024	364.1506024	1635.4487880	627.0000000	1262.0223220	396.0000000	858.2627202	173.2627202	1013.0000000	526.4073687	1289.3812240	564.0000000	1520.1445890	253.0000000	1320.3219600	610.0000000	1079.7001330	735.0000000	854.6981163	420.0000000	963.4160592	485.4160592	823.5458622	732.4541378	1092.4254690	756.4254695	1201.2613330	362.0000000	1393.3783180	780.3783177	1269.0000000
274	693.3343719	654.3343719	1505.0625120	579.9374880	1011.1363730	331.1363725	1105.9379300	777.0000000	988.3271660	297.0000000	1285.2206360	689.0000000	1086.2558810	459.2558815	1025.0000000	445.8493229	744.0227150	508.0000000	492.9227770	365.0000000	1636.3677530	627.0000000	1263.7724240	396.7724242	858.8299522	173.8299522	1013.0000000	527.2292867	1290.9428260	564.0000000	1521.1224750	253.0000000	1322.9740140	610.0000000	1080.0000000	734.4287726	855.8021275	420.0000000	964.0695988	486.0695988	824.1647185	732.0000000	1093.1354750	757.0000000	1203.2039790	361.7960214	1394.0193960	781.0193959	1269.4492420
275	694.4097682	655.0000000	1505.0000000	580.4603979	1011.6298420	331.6298418	1105.0000000	777.3316082	989.1820861	297.0000000	1286.4494650	689.0000000	1089.8186010	462.8186014	1025.0000000	447.9461625	745.0090796	508.0000000	494.4472946	366.4472946	1637.2027400	626.7972595	1265.7482100	397.0000000	859.3971843	174.3971843	1013.0362070	528.0362072	1292.5044290	564.0000000	1522.1003620	253.0000000	1325.6260670	610.0000000	1080.3127690	733.6872311	856.9061387	420.0000000	964.7231384	486.7231384	824.9716848	732.0000000	1094.0834580	757.0000000	1204.9013920	361.0000000	1394.6604740	781.6604741	1270.0000000
276	695.7608766	655.0000000	1505.0000000	581.0092011	1012.1743880	332.0000000	1104.5749250	778.4250747	990.0370062	297.0000000	1287.4796270	689.4796269	1093.2600010	462.7399990	1025.7375140	449.7375138	745.9954443	508.0000000	495.9491940	367.9491940	1637.8525470	626.1474532	1267.8182610	397.0000000	859.9644163	174.9644163	1013.6173910	528.6173910	1293.7537980	563.2462019	1523.0553300	252.9446696	1328.2781210	610.0000000	1080.9287260	733.0712742	857.7142838	420.7142838	965.3766780	487.3766780	825.0000000	731.2213489	1095.0000000	757.0314414	1206.6565690	360.3434308	1395.4264590	782.0000000	1270.0000000
277	697.0791854	655.0791854	1505.0000000	581.5580043	1012.8722590	332.0000000	1104.0000000	779.4564711	990.8919263	297.0000000	1288.4929110	690.0000000	1095.0000000	459.0080697	1026.0000000	451.7256281	746.9818089	508.0000000	497.6379426	369.0000000	1638.7104350	626.0000000	1269.8883120	397.0000000	860.5316483	175.5316483	1014.0000000	529.2808272	1295.2134210	563.0000000	1523.7468010	252.2531992	1330.6577320	610.6577325	1081.7702980	733.0000000	858.6999475	421.0000000	966.0302177	488.0302177	825.5856174	731.0000000	1095.0000000	757.9794248	1208.5414520	360.0000000	1396.2355240	782.2355236	1270.0000000
278	698.0488799	656.0000000	1505.0000000	582.1068076	1013.5701300	332.0000000	1103.4866340	780.5133661	991.7468464	297.0000000	1289.7217400	690.0000000	1098.8499070	456.1500930	1027.2886790	452.7113208	747.9681736	508.0000000	499.7619492	369.0000000	1639.6293990	626.0000000	1271.5441490	398.0000000	861.1398378	176.0000000	1014.0000000	530.1027452	1296.7750230	563.0000000	1524.6198090	252.0000000	1332.1188040	612.1188039	1082.4535330	732.5464673	859.5684847	421.5684847	966.6837573	488.6837573	826.3925837	731.0000000	1095.9274080	758.0000000	1210.5685890	360.0000000	1396.8766020	782.8766018	1270.0000000
279	699.3999883	656.0000000	1505.0000000	582.6556108	1014.2680010	332.0000000	1103.0000000	781.5813339	992.6017665	297.0000000	1290.9505690	690.0000000	1102.7055200	458.7055202	1029.0642620	451.9357381	748.9545382	508.0000000	501.8859558	369.0000000	1640.3877520	625.6122478	1273.6142000	398.0000000	861.9420250	176.0000000	1014.0000000	530.9246632	1298.3366260	563.0000000	1525.5976960	252.0000000	1334.4058540	613.0000000	1083.0982730	732.0000000	860.4937563	422.0000000	967.3372969	489.3372969	827.0000000	730.8004500	1096.8753920	758.0000000	1212.5957260	360.0000000	1397.7321100	783.0000000	1270.0000000
280	700.7510967	656.0000000	1505.0000000	583.2044140	1014.9658720	332.0000000	1102.3983430	782.6016575	993.3229261	296.6770739	1291.8339610	690.8339609	1105.2077760	462.0000000	1030.5469510	450.4530486	749.9409029	508.0000000	503.5957488	370.0000000	1641.0531160	625.0000000	1275.6842510	398.0000000	862.0000000	176.7442122	1014.5279130	531.5279126	1299.8982280	563.0000000	1526.5755830	252.0000000	1337.0579070	613.0000000	1083.9693680	732.0000000	861.0000000	422.5977675	967.9908365	489.9908365	827.0065164	730.0000000	1097.0000000	758.8233750	1214.4404300	360.4404301	1398.6387320	783.0000000	1270.0000000
281	702.1022051	656.0000000	1505.0000000	583.7532173	1015.6637430	332.0000000	1102.0000000	783.7061968	993.9274459	296.0725541	1292.9940150	691.0000000	1109.0025330	465.0025330	1032.3225340	449.6774659	750.9272675	508.0000000	505.5089439	370.5089439	1641.9720810	625.0000000	1277.3400890	399.0000000	862.3863628	177.3863628	1015.0000000	532.1542856	1301.4598310	563.0000000	1527.5534690	252.0000000	1339.7099610	613.0000000	1084.8404620	732.0000000	861.7017787	423.0000000	968.6443761	490.6443761	827.8134827	730.0000000	1097.7713580	759.0000000	1216.2357850	361.0000000	1399.0000000	783.5453530	1270.0000000
282	703.3205411	656.3205411	1505.0000000	584.3020205	1016.3616140	332.0000000	1102.0000000	784.9757350	994.7523131	296.0000000	1293.8646810	691.8646812	1111.0000000	469.2136019	1034.0000000	449.1387581	751.9136322	508.0000000	507.0108434	372.0108434	1642.6300640	625.6300644	1279.4101400	399.0000000	862.9535948	177.9535948	1015.0000000	532.9762036	1303.0151560	562.9848443	1528.5313560	252.0000000	1341.9478010	614.0000000	1085.7115570	732.0000000	862.0000000	423.8057899	969.2979158	491.2979158	828.4387237	729.5612763	1098.7193420	759.0000000	1217.8930210	361.8930207	1399.4519750	784.0000000	1270.3187220
283	704.3902084	657.0000000	1505.0000000	584.8508237	1017.0594850	332.0000000	1101.0000000	785.2452732	995.6072332	296.0000000	1295.0374600	692.0000000	1110.0000000	473.8378353	1034.0000000	451.2355976	752.8999968	508.0000000	508.7251279	373.0000000	1643.2798710	626.2798707	1281.4801900	399.0000000	863.7365603	178.0000000	1015.0000000	533.7981216	1304.1688220	562.0000000	1529.5092430	252.0000000	1344.5998540	614.0000000	1086.5826510	732.0000000	862.0000000	424.9098011	969.9514554	491.9514554	829.0132017	729.0000000	1099.4718700	759.4718702	1219.8758450	362.0000000	1400.3585960	784.0000000	1271.0000000
284	705.7413168	657.0000000	1504.7174210	585.2825789	1017.7573560	332.0000000	1100.4851890	786.0000000	996.4621533	296.0000000	1296.2662890	692.0000000	1109.0000000	478.4620686	1034.0000000	453.3324372	753.6267522	508.6267522	510.8491345	373.0000000	1643.9296770	626.9296770	1283.5502410	399.0000000	864.5387475	178.0000000	1015.4384340	534.4384342	1305.7304250	562.0000000	1530.4871300	252.0000000	1347.2519080	614.0000000	1087.4537460	732.0000000	861.2831264	425.7168736	970.0000000	492.8555921	829.8201681	729.0000000	1100.2010950	760.0000000	1221.4887680	363.0000000	1401.0000000	784.2652174	1271.0000000
285	706.7724613	657.7724613	1504.3293590	585.6706414	1018.4552260	332.0000000	1099.2156500	786.0000000	997.2242048	296.2242048	1297.4951190	692.0000000	1108.0000000	483.0863019	1033.0000000	455.0150632	754.4585126	509.0000000	512.5589275	374.0000000	1644.8195130	627.0000000	1285.6202920	399.0000000	865.3409347	178.0000000	1016.0000000	535.0277441	1307.2920280	562.0000000	1531.4650170	252.0000000	1349.4897480	615.0000000	1088.2296970	732.2296970	861.0000000	426.7036100	970.5514278	493.5514278	830.6271344	729.0000000	1101.1054140	760.1054144	1223.5159050	363.0000000	1401.1718390	785.0000000	1271.6170480
286	708.0293201	658.0000000	1504.0000000	586.0830199	1019.1530970	332.0000000	1097.9461120	786.0000000	997.8287245	296.8287245	1298.7239480	692.0000000	1107.0000000	487.1247488	1033.0000000	457.1119028	755.4448772	509.0000000	514.6829341	374.0000000	1645.5221830	627.5221829	1287.6903430	399.0000000	866.1431219	178.0000000	1016.0000000	535.8496621	1308.6036080	561.3963924	1532.4429030	252.0000000	1351.8073750	615.8073753	1088.8456540	732.8456539	860.4289256	427.5710744	971.2049674	494.2049674	831.4341007	729.0000000	1101.7757400	760.7757399	1225.5430410	363.0000000	1402.0784600	785.0000000	1272.0000000
287	709.3804285	658.0000000	1504.0000000	586.6318231	1019.8509680	332.0000000	1097.0000000	786.3234260	998.4332443	297.4332443	1299.6737150	692.6737153	1107.1153970	492.1153967	1033.1476030	459.1476031	756.4312419	509.0000000	516.8069407	374.0000000	1646.1719890	628.1719892	1288.7603940	400.0000000	866.9453091	178.0000000	1016.0000000	536.6715801	1310.0010190	561.0000000	1533.4207900	252.0000000	1354.3796410	616.0000000	1089.6528160	733.0000000	859.6482718	428.3517282	971.8585071	494.8585071	832.2410670	729.0000000	1102.6308320	761.0000000	1227.5701780	363.0000000	1402.9850820	785.0000000	1272.7183020
288	710.0000000	657.2684630	1504.0000000	587.1806263	1020.5488390	332.0000000	1097.0000000	787.5929642	999.0000000	298.0534065	1300.5426290	693.5426288	1108.0000000	496.7874290	1034.6302930	460.6302926	757.4176065	509.0000000	518.9309473	374.0000000	1646.8217960	628.8217955	1290.8304450	400.0000000	867.7474963	178.0000000	1016.3489560	537.3489559	1311.5626220	561.0000000	1534.3986770	252.0000000	1356.7295180	616.7295181	1090.3704610	733.3704608	858.8676180	429.1323820	972.0000000	495.7241434	833.0339647	728.9660353	1103.5788150	761.0000000	1229.5973150	363.0000000	1403.6305290	785.6305295	1273.0000000
289	711.0826454	657.0000000	1504.0000000	587.7294296	1021.2467100	332.0000000	1097.0000000	788.8625025	999.0000000	298.9083266	1301.4115420	694.4115424	1108.0000000	501.8258758	1035.4058750	462.4058753	758.4039711	509.0000000	520.0549539	373.0000000	1647.4716020	629.4716019	1292.6367470	400.6367468	868.5496835	178.0000000	1016.9301400	537.9301396	1313.0000000	560.8757758	1535.2662710	252.2662708	1359.2695340	617.0000000	1090.9864180	733.9864177	858.0869642	429.9130358	972.4584795	496.4584795	833.6045760	728.3954240	1104.3725030	761.3725029	1231.6244510	363.0000000	1404.3841110	786.0000000	1273.1124480
290	712.3067102	656.6932898	1504.1967400	588.1967403	1021.9445810	332.0000000	1097.0000000	790.1320407	999.0000000	299.7632467	1302.2804560	695.2804560	1108.0000000	506.8643227	1036.0000000	464.2566203	759.3903358	509.0000000	522.1789605	373.0000000	1648.1716970	630.0000000	1294.5563330	401.0000000	869.3518707	178.0000000	1017.0000000	538.7231205	1313.6858270	560.0000000	1535.9577410	252.9577412	1361.9215880	617.0000000	1091.6023750	733.3976254	857.3063104	430.6936896	973.0000000	497.1584190	834.2477524	728.0000000	1105.0605680	762.0000000	1233.6515880	363.0000000	1405.2055790	786.2055791	1274.0000000
291	713.3706487	656.0000000	1504.5848030	588.5848028	1022.6424520	332.0000000	1096.7160410	791.2839591	999.0000000	300.6181668	1303.1493700	696.1493696	1107.0000000	511.4885560	1036.9570410	465.9570407	760.3767004	509.0000000	524.3029671	373.0000000	1649.0641080	630.0641077	1296.4429210	401.4429206	870.1540579	178.0000000	1017.0000000	539.5450386	1315.2474290	560.0000000	1536.9181240	253.0000000	1364.1594280	618.0000000	1092.2183310	732.7816685	856.5256566	431.4743434	973.0000000	498.0826636	835.0547187	728.0000000	1106.0085520	762.0000000	1235.6787250	363.0000000	1405.8466570	786.8466572	1274.3022200
292	714.5103593	655.4896407	1504.9728650	588.9728653	1023.3403230	332.0000000	1095.7430960	792.0000000	999.3345229	301.3345229	1304.0182830	697.0182832	1108.0000000	516.1127893	1038.4397300	467.4397302	761.3630651	509.0000000	526.4269737	373.0000000	1649.7139140	630.7139140	1298.2822220	402.0000000	870.9562451	178.0000000	1017.0000000	540.3669566	1316.5720720	559.4279280	1537.8960110	253.0000000	1366.8114810	618.0000000	1092.8342880	732.1657117	855.6393795	432.0000000	973.0000000	499.0069082	835.8616850	728.0000000	1106.9565350	762.0000000	1237.7058620	363.0000000	1406.6897620	787.0000000	1275.0000000
293	715.6586519	655.0000000	1505.3609280	589.3609278	1024.0381940	332.0000000	1094.4735580	792.0000000	999.9390427	301.9390427	1304.8871970	697.8871968	1108.8140470	520.8140469	1039.9224200	468.9224196	762.3494297	509.0000000	528.3896019	372.6103981	1650.5143780	631.0000000	1300.2490940	402.2490943	871.7584323	178.0000000	1016.8664460	541.1335545	1317.9564210	559.0000000	1538.8738970	253.0000000	1369.4635350	618.0000000	1093.6367430	732.0000000	854.6714558	432.3285442	973.0000000	499.9311528	836.6686513	728.0000000	1107.9045190	762.0000000	1239.7329980	363.0000000	1407.5963840	787.0000000	1275.0000000
294	717.0097604	655.0000000	1505.7489900	589.7489903	1024.7360650	332.0000000	1093.2040200	792.0000000	1000.5435630	302.5435625	1305.7561100	698.7561103	1110.2554470	525.2554465	1040.6980020	470.6980023	763.3357944	509.0000000	530.2607734	372.0000000	1651.3064200	631.3064199	1302.0081100	403.0000000	872.5606195	178.0000000	1016.2852620	541.7147383	1319.3662980	558.6337021	1539.8517840	253.0000000	1371.1155880	619.0000000	1094.3590950	731.6409047	853.8455706	433.0000000	973.6048573	500.6048573	837.3363124	727.6636876	1108.6028100	762.6028100	1241.7601350	363.0000000	1408.3556780	787.3556782	1275.0978150
295	718.3608688	655.0000000	1506.0000000	590.1938218	1025.4339360	332.0000000	1092.2465650	792.7534351	1001.0000000	303.2094200	1306.8839170	699.0000000	1112.0000000	528.9854893	1041.0000000	472.6697504	764.3221590	509.0000000	532.3847800	372.0000000	1651.9562260	631.9562262	1304.0552680	403.0552681	873.3628067	178.0000000	1016.0000000	542.4184970	1320.6654130	558.0000000	1540.5866660	253.5866660	1373.7676410	619.0000000	1094.9750520	731.0249478	852.7415594	433.0000000	974.2583969	501.2583969	837.9069238	727.0930762	1109.3862720	763.0000000	1243.7872720	363.0000000	1408.9967560	787.9967564	1276.0000000
296	719.7119772	655.0000000	1506.0000000	590.7426251	1026.1318070	332.0000000	1091.0791570	793.0000000	1001.0643400	304.0000000	1308.0797240	699.0797240	1114.8453530	532.8453525	1042.0000000	474.3523764	765.3085237	509.0000000	534.3597664	372.3597664	1652.8570590	632.0000000	1305.7339980	404.0000000	874.1649939	178.0000000	1016.0000000	543.2404150	1322.1605240	557.8394761	1541.3933440	254.0000000	1376.0054810	620.0000000	1095.5910090	730.4089909	851.7437079	433.2562921	974.9119365	501.9119365	838.6753367	727.0000000	1110.3342550	763.0000000	1245.8144080	363.0000000	1409.9020340	788.0000000	1276.0000000
297	721.0446083	655.0446083	1506.0000000	591.2914283	1026.8296780	332.0000000	1089.8653800	793.1346197	1001.9192600	304.0000000	1308.9486380	699.9486375	1117.9938590	535.9938589	1042.0000000	476.4492159	766.2948883	509.0000000	536.2185796	373.0000000	1653.5487320	632.5487321	1307.5685490	404.5685486	874.9671811	178.0000000	1016.0000000	544.0623330	1323.3744040	557.0000000	1542.3712310	254.0000000	1378.6575350	620.0000000	1096.2926940	730.0000000	850.9477506	434.0000000	975.5654761	502.5654761	839.4823030	727.0000000	1111.2822390	763.0000000	1247.8415450	363.0000000	1410.8086560	788.0000000	1276.0000000
298	721.9999862	655.9999862	1506.0000000	591.8402316	1027.5275480	332.0000000	1088.9542940	794.0000000	1002.0000000	304.7741803	1310.1561920	700.0000000	1122.6155490	537.0000000	1042.0000000	478.5460555	767.2812530	509.0000000	538.3425862	373.0000000	1654.2807760	633.0000000	1309.4598870	405.0000000	875.7693683	178.0000000	1016.0000000	544.8842510	1324.9360070	557.0000000	1543.3491180	254.0000000	1381.3095880	620.0000000	1097.1158160	729.8841840	849.8437394	434.0000000	976.2190157	503.2190157	840.2892693	727.0000000	1112.1627920	763.1627917	1249.6142510	363.6142506	1411.5057770	788.5057774	1276.0000000
299	723.3510889	656.0000000	1505.7249110	592.2750891	1028.2254190	332.0000000	1087.7770890	794.2229111	1002.4448410	305.4448411	1311.3850210	700.0000000	1125.0000000	533.7602181	1042.0000000	480.6428951	768.2676176	509.0000000	540.0523792	374.0000000	1655.1412380	633.1412379	1311.5299370	405.0000000	876.4041508	177.5958492	1016.0000000	545.7061690	1326.0833960	556.0000000	1544.3270050	254.0000000	1383.6799830	620.6799834	1097.7317730	729.2682271	848.7397282	434.0000000	976.8725554	503.8725554	841.0680489	726.9319511	1112.8331170	763.8331172	1251.4816050	364.0000000	1412.2076850	789.0000000	1276.7902880
300	724.4965285	656.4965285	1505.3368480	592.6631516	1028.9232900	332.0000000	1086.8294310	795.0000000	1003.0000000	306.0698069	1312.6138510	700.0000000	1126.0000000	529.1359848	1042.0000000	482.7397346	769.2539823	509.0000000	542.1763858	374.0000000	1655.7910440	633.7910443	1313.1857750	406.0000000	876.9713828	177.0286172	1015.6265860	546.3734139	1327.6449980	556.0000000	1545.2155910	254.2155908	1386.1994820	621.0000000	1098.3477300	728.6522702	847.6357170	434.0000000	977.7440107	504.0000000	841.6386602	726.3613398	1113.7119750	764.0000000	1253.5087410	364.0000000	1413.0808270	789.0808270	1277.0000000
301	725.6390922	657.0000000	1505.0000000	593.0724277	1029.6211610	332.0000000	1085.6887980	795.3112024	1003.0000000	306.9247270	1313.5958650	700.5958648	1127.0000000	524.5117515	1042.0000000	484.8365742	770.2403469	509.0000000	543.9195163	374.9195163	1656.6234570	634.0000000	1315.2558260	406.0000000	877.7617164	177.0000000	1015.0454020	546.9545977	1328.8531960	555.1468044	1545.9070610	254.9070612	1388.8515350	621.0000000	1098.9636870	728.0363133	846.5317058	434.0000000	978.4725278	504.4725278	842.2959547	726.0000000	1114.6599590	764.0000000	1255.5358780	364.0000000	1413.7219050	789.7219052	1277.0000000
302	726.7001776	657.7001776	1505.0000000	593.6212309	1030.3190320	332.0000000	1084.7910980	796.2089015	1003.7796470	307.0000000	1314.6572960	701.0000000	1128.3724300	520.6275701	1043.9334140	485.0000000	771.1603093	508.8396907	546.0101855	375.0000000	1657.5424220	634.0000000	1316.9375360	406.9375364	878.5639036	177.0000000	1015.0000000	547.7577095	1330.3539900	555.0000000	1546.8464510	255.0000000	1391.5035890	621.0000000	1099.8197400	728.0000000	845.5953190	433.5953190	979.1782863	505.0000000	843.1029210	726.0000000	1115.4298800	764.4298801	1257.1488010	365.0000000	1414.5133360	790.0000000	1277.0000000
303	727.6555555	658.6555555	1504.8797680	594.1202323	1031.0169030	332.0000000	1084.0000000	797.1507560	1004.0000000	307.6345671	1315.8861250	701.0000000	1128.0000000	516.2632849	1046.0302530	485.0000000	771.8577744	508.1422256	548.1341921	375.0000000	1658.3262500	634.3262497	1318.9817140	407.0000000	879.3660908	177.0000000	1015.0000000	548.5796275	1331.6474220	554.3525784	1547.8243380	255.0000000	1394.1556420	621.0000000	1100.4884940	727.5115064	844.8146652	432.8146652	980.0725003	505.0725003	843.9098873	726.0000000	1116.1417120	765.0000000	1259.1759380	365.0000000	1415.2969550	790.2969548	1277.0000000
304	728.8639903	659.0000000	1504.4917050	594.5082948	1031.7147740	332.0000000	1083.7028070	798.2971929	1004.3461200	308.3461197	1317.1149550	701.0000000	1127.0000000	511.6390516	1048.1270930	485.0000000	772.7852273	508.0000000	550.2581987	375.0000000	1658.9760560	634.9760560	1320.6375510	408.0000000	880.1682780	177.0000000	1015.0000000	549.4015455	1333.0629810	554.0000000	1548.8022250	255.0000000	1396.8076950	621.0000000	1101.1477150	727.0000000	844.0340114	432.0340114	980.7260399	505.7260399	844.7168536	726.0000000	1117.0896960	765.0000000	1261.2030740	365.0000000	1415.9380330	790.9380330	1277.0000000
305	729.8592046	659.8592046	1504.1036430	594.8963573	1032.4126450	332.0000000	1082.7243810	799.0000000	1004.9506400	308.9506395	1318.3437840	701.0000000	1126.0000000	507.0148183	1050.0000000	484.7760675	773.5455979	507.4544021	552.3822053	375.0000000	1659.8851030	635.0000000	1322.2933890	409.0000000	880.9704652	177.0000000	1014.8419870	550.1580126	1334.4416480	553.5583524	1549.7801120	255.0000000	1399.0455350	622.0000000	1102.0188100	727.0000000	842.9604644	431.9604644	981.5368065	506.0000000	845.5238199	726.0000000	1118.0266430	765.0266430	1262.8698910	365.8698906	1416.8189870	791.0000000	1277.0000000
306	731.1519936	660.0000000	1503.7155800	595.2844198	1033.1105160	332.0000000	1082.0000000	799.5451571	1005.0000000	309.7851138	1319.0000000	701.5726133	1125.0000000	502.3905849	1050.2268200	482.7731799	774.3437430	507.0000000	554.3579458	375.3579458	1660.8040680	635.0000000	1323.9640970	409.9640974	881.0000000	177.7726524	1014.2608040	550.7391964	1335.7719730	553.0000000	1550.7579990	255.0000000	1401.4932700	622.4932698	1102.8899040	727.0000000	842.1798106	431.1798106	982.3260124	506.3260124	846.3307863	726.0000000	1118.6969690	765.6969685	1264.8431340	366.0000000	1417.7256080	791.0000000	1276.5373060
307	732.5031020	660.0000000	1503.3275180	595.6724823	1033.8083870	332.0000000	1081.1853050	800.0000000	1005.4525720	310.4525723	1319.8014430	702.0000000	1126.0000000	497.7663516	1051.0000000	480.9966020	775.3301077	507.0000000	556.2160049	376.0000000	1661.7230330	635.0000000	1326.0136310	410.0136309	881.4064730	178.4064730	1014.0000000	551.4530860	1336.9429800	552.0570197	1551.7358850	255.0000000	1403.9354290	623.0000000	1103.5381080	727.5381076	841.1502793	431.0000000	982.9795520	506.9795520	847.1377526	726.0000000	1119.5194320	766.0000000	1266.8702710	366.0000000	1418.4470540	791.4470540	1276.0000000
308	733.6040180	660.6040180	1502.9394550	596.0605447	1034.5062580	332.0000000	1080.2333310	800.7666689	1006.0807400	311.0000000	1321.0214060	702.0214056	1127.0000000	493.1421183	1051.0708790	478.9291213	776.3164723	507.0000000	558.2404244	376.2404244	1662.6419980	635.0000000	1327.6751140	411.0000000	881.9737050	178.9737050	1013.8055430	552.1944572	1338.4809650	552.0000000	1552.5047130	255.5047132	1406.1732690	624.0000000	1104.2178800	728.0000000	840.3256097	430.3256097	983.6330916	507.6330916	847.9447189	726.0000000	1120.3305130	766.3305128	1268.6345630	366.6345629	1419.1246380	792.0000000	1276.0000000
309	734.7911053	661.0000000	1502.5513930	596.4486072	1035.2041290	332.0000000	1079.0604420	801.0000000	1006.9356610	311.0000000	1321.8903190	702.8903192	1128.0000000	488.5178850	1052.0000000	477.2171364	777.2141381	506.7858619	560.0352171	376.9647829	1663.5609630	635.0000000	1329.7451650	411.0000000	882.0000000	179.7650004	1013.2243590	552.7756410	1339.0425670	551.0000000	1553.2774450	256.0000000	1408.8253220	624.0000000	1105.0889750	728.0000000	839.3564705	430.0000000	984.2866312	508.2866312	848.7516852	726.0000000	1121.0011850	767.0000000	1270.5103310	367.0000000	1420.0221040	792.0221036	1276.0000000
310	736.1005603	661.1005603	1502.1633300	596.8366697	1035.9020000	332.0000000	1078.1450400	801.8549602	1007.7905810	311.0000000	1323.0521260	703.0521260	1127.0000000	483.8936517	1052.0000000	475.1202968	777.9116032	506.0883968	561.7595976	376.0000000	1664.4799280	635.0000000	1331.8152160	411.0000000	882.4010622	180.4010622	1013.0000000	553.5046264	1340.6041700	551.0000000	1554.2553320	256.0000000	1411.4773760	624.0000000	1105.9600690	728.0000000	838.2524593	430.0000000	984.9401708	508.9401708	849.5586515	726.0000000	1121.9491690	767.0000000	1272.5374670	367.0000000	1420.6631820	792.6631818	1275.7490130
311	737.0791086	662.0000000	1502.0000000	597.3178193	1036.5998700	332.0000000	1076.9544470	802.0455525	1008.6455010	311.0000000	1323.9210400	703.9210396	1125.0000000	479.6836319	1053.0000000	473.4376708	778.8613527	506.0000000	563.6248025	375.3751975	1665.3988920	635.0000000	1333.0000000	410.1147329	882.9682942	180.9682942	1013.0000000	554.3265444	1341.8243250	550.1756745	1555.2332190	256.0000000	1414.1294290	624.0000000	1106.5877220	728.5877215	838.0000000	429.1484481	985.8396334	509.0000000	850.3656178	726.0000000	1122.6343820	767.6343825	1274.1503900	368.0000000	1421.3042600	793.3042600	1275.0000000
312	738.3042094	662.3042094	1502.0000000	597.8666226	1037.2105350	332.2105349	1076.0567480	802.9432516	1009.5004210	311.0000000	1325.0828460	704.0828464	1124.0420010	475.0420012	1054.2449550	472.0000000	779.8477174	506.0000000	565.5933972	375.0000000	1666.0000000	635.3178574	1333.6755120	408.3244881	883.5355262	181.5355262	1013.0000000	555.1484624	1343.2214380	549.7785615	1556.2111060	256.0000000	1416.7814820	624.0000000	1107.2880450	729.0000000	837.0444369	429.0000000	986.5401433	509.5401433	851.1725841	726.0000000	1123.4309220	768.0000000	1276.1255310	368.1255306	1421.9453380	793.9453382	1275.0000000
313	739.3671119	663.0000000	1502.0000000	598.4154258	1037.7040040	332.7040042	1075.1590490	803.8409507	1010.3553410	311.0000000	1325.9517600	704.9517599	1125.0000000	470.4351653	1055.9487920	471.0512078	780.8340820	506.0000000	567.5072811	374.4927189	1666.2368220	636.0000000	1334.0000000	406.3888446	884.1027583	182.1027583	1013.0000000	555.9703804	1344.4605500	549.0000000	1557.1336380	256.1336380	1419.4335360	624.0000000	1108.1125290	729.1125285	836.2507678	429.7492322	987.0000000	510.2739090	851.9795504	726.0000000	1124.2679270	768.2679267	1277.7904500	369.0000000	1422.8293180	794.0000000	1275.0000000
314	740.5078584	663.5078584	1502.0000000	598.9642290	1038.2792700	333.0000000	1074.2613500	804.7386498	1011.1486770	311.1486769	1326.8206740	705.8206735	1126.1890680	466.0000000	1057.0172680	469.9827319	781.8204467	506.0000000	569.4271968	374.0000000	1667.1557870	636.0000000	1334.0000000	404.3187937	884.6699903	182.6699903	1012.4397600	556.5602396	1345.7227710	548.2772288	1557.8251080	256.8251084	1422.0855890	624.0000000	1108.7284850	729.7284854	836.0000000	430.7493719	987.1981536	511.0000000	852.7865168	726.0000000	1124.9382520	768.9382522	1279.5781210	368.4218788	1423.5203880	794.5203877	1275.0392810
315	741.6551151	664.0000000	1502.0000000	599.5130323	1038.9771410	333.0000000	1073.3636510	805.6363488	1011.7531970	311.7531967	1327.9752230	706.0000000	1129.8679840	464.1320159	1058.0000000	469.7070467	782.8068113	506.0000000	571.1369899	373.0000000	1668.0747520	636.0000000	1334.5312190	402.4687809	885.2372223	183.2372223	1012.0000000	557.2000029	1347.0000000	547.8304581	1558.7305530	257.0000000	1424.7376430	624.0000000	1109.4871150	730.0000000	835.3965670	431.6034330	988.0865486	511.0865486	853.0000000	725.4065169	1125.8606590	769.0000000	1281.3044160	367.6955835	1424.2283470	795.0000000	1275.9434610
316	743.0062236	664.0000000	1502.0000000	600.0618355	1039.6750110	333.0000000	1072.4659520	806.5340479	1012.5058880	312.0000000	1328.2040530	707.0000000	1134.4375350	463.0000000	1059.5684330	470.5684335	783.7931760	506.0000000	573.2609965	373.0000000	1668.9937170	636.0000000	1335.9949660	401.0050338	885.8044543	183.8044543	1012.0000000	558.0219209	1347.7311440	547.0000000	1559.7084400	257.0000000	1427.3896960	624.0000000	1110.2532920	729.7467076	834.6159132	432.3840868	988.7400882	511.7400882	853.4004494	725.0000000	1126.5717960	769.5717964	1283.0434330	367.0000000	1425.0954370	795.0954373	1276.0000000
317	744.3573320	664.0000000	1502.0000000	600.6106387	1040.2636680	333.2636677	1071.5682530	807.4317470	1013.2551300	312.2551295	1329.3060940	707.3060939	1139.0617680	462.0000000	1061.0722990	472.0000000	784.5512185	506.5512185	575.3850031	373.0000000	1669.9126820	636.0000000	1337.6487180	400.0000000	886.5256438	184.0000000	1012.0000000	558.8438389	1348.9141100	546.0858898	1560.4853060	257.4853060	1430.0417500	624.0000000	1110.8692490	729.1307508	834.0000000	433.2329784	989.3936278	512.3936278	854.2074157	725.0000000	1127.2421220	770.2421219	1285.0499000	366.9500997	1425.7365160	795.7365155	1276.0000000
318	745.5009430	664.5009430	1502.0000000	601.1594420	1040.7571370	333.7571369	1070.6705540	808.3294461	1013.8596490	312.8596493	1330.2474980	708.0000000	1142.0000000	464.1002148	1062.8267060	472.8267056	785.3516917	507.0000000	577.5090097	373.0000000	1670.8316470	636.0000000	1339.3045560	399.0000000	887.2318115	184.2318115	1012.0000000	559.6657569	1350.3112230	545.6887769	1561.2500000	258.0000000	1432.6938030	624.0000000	1111.4852060	728.5147939	833.7617124	434.2382876	990.0667048	513.0000000	855.0101696	724.9898304	1127.9124470	770.9124474	1286.6834930	366.0000000	1426.5339980	796.0000000	1276.5346800
319	746.6453353	665.0000000	1502.0000000	601.7082452	1041.2506060	334.2506062	1070.0000000	809.3212318	1014.4641690	313.4641691	1331.4763270	708.0000000	1143.0000000	468.7244482	1064.8517640	473.0000000	786.3380563	507.0000000	579.6330162	373.0000000	1671.7506120	636.0000000	1340.9719940	398.0280063	887.7990435	184.7990435	1012.0000000	560.4876749	1351.4154430	544.5845571	1562.2278860	258.0000000	1435.2445580	624.2445576	1112.1011630	727.8988370	833.0000000	435.0267872	990.9909494	513.0000000	855.5807810	724.4192190	1128.8241650	771.0000000	1288.5024910	365.4975091	1427.4406200	796.0000000	1277.0000000
320	747.9964437	665.0000000	1501.8182390	602.1817607	1041.7440750	334.7440755	1069.5822630	810.4177374	1015.0686890	314.0686889	1332.7051570	708.0000000	1144.9536620	472.9536618	1066.5343900	472.0000000	787.3244210	507.0000000	581.7570228	373.0000000	1672.4734620	636.4734622	1343.0304440	398.0000000	888.5179918	185.0000000	1012.0000000	561.3095929	1352.7349140	544.0000000	1563.2057730	258.0000000	1437.4127360	625.4127358	1112.7171200	727.2828801	832.8692016	436.0000000	991.6471399	513.6471399	856.2141011	724.0000000	1129.5459920	771.5459916	1290.2287860	364.7712138	1428.2455370	796.2455365	1277.8993460
321	749.2457564	665.2457564	1501.4301770	602.5698232	1042.3359390	335.0000000	1068.5539050	811.0000000	1015.6732090	314.6732087	1333.9339860	708.0000000	1146.0000000	477.5587012	1068.4463470	471.5536531	788.3107856	507.0000000	583.8810294	373.0000000	1673.1743280	637.0000000	1345.1004950	398.0000000	889.3201790	185.0000000	1012.0000000	562.1315109	1353.9167760	543.0832243	1564.1298670	258.1298672	1439.4073230	627.0000000	1113.4710420	727.0000000	831.8339645	436.1660355	992.3006795	514.3006795	857.0148969	723.9851031	1130.3059190	772.0000000	1291.9364760	364.0000000	1428.8866150	796.8866147	1278.8330070
322	750.2844470	666.0000000	1501.0421140	602.9578857	1043.0239070	335.0239072	1067.4939710	811.5060288	1016.2777280	315.2777285	1334.8222350	708.8222347	1144.8706460	482.1293543	1070.3138560	471.0000000	789.2101170	507.2101170	586.0050360	373.0000000	1674.0932930	637.0000000	1347.1705460	398.0000000	890.0865260	185.0865260	1012.0000000	562.9534289	1355.3138890	542.6861113	1564.8213380	258.8213376	1442.0593760	627.0000000	1114.2419270	726.7580732	831.0533107	436.9466893	992.9542191	514.9542191	857.5855082	723.4144918	1131.1795360	772.1795358	1293.3884840	362.6115164	1429.7462700	797.0000000	1280.0425400
323	751.6355554	666.0000000	1501.0000000	603.4892446	1043.5173760	335.5173765	1066.4290430	812.0000000	1016.8822480	315.8822483	1335.9774310	709.0000000	1143.4292460	486.5707539	1071.9975120	471.9975123	789.9075821	507.9075821	587.0000000	374.1290426	1675.0122580	637.0000000	1349.2405970	398.0000000	890.6537580	185.6537580	1012.0000000	563.7753469	1356.4181080	541.5818916	1565.7252200	259.0000000	1444.7114300	627.0000000	1114.8578840	726.1421163	830.0000000	437.0286184	993.6077587	515.6077587	858.2207865	723.0000000	1131.8498610	772.8498613	1294.8218860	361.1781143	1430.4616640	797.4616643	1281.2271540
324	752.9866638	666.0000000	1501.0000000	604.0380478	1044.0153380	336.0000000	1065.1595040	812.0000000	1017.6883940	316.0000000	1336.8529550	709.8529551	1143.0000000	491.4314012	1073.4802020	473.4802018	790.8556660	508.0000000	588.0000000	375.2530492	1675.9312230	637.0000000	1350.9267680	398.9267679	891.3125271	186.0000000	1012.0000000	564.5972649	1357.7386840	541.0000000	1566.7031070	259.0000000	1447.3634830	627.0000000	1115.6701120	726.0000000	829.8673704	438.0000000	994.3695317	516.0000000	859.0277528	723.0000000	1132.7356550	773.0000000	1296.5481810	360.4518190	1431.1453000	798.0000000	1282.1857340
325	753.9459478	666.9459478	1501.0000000	604.5868511	1044.7132090	336.0000000	1064.2150880	812.7849125	1018.5433140	316.0000000	1338.0147620	710.0147619	1142.0000000	496.0556345	1074.9628910	474.9628913	791.8420307	508.0000000	588.0000000	377.3770558	1676.6011730	637.6011735	1352.9664850	399.0000000	892.1147143	186.0000000	1012.0000000	565.4191829	1358.9194410	540.0805588	1567.6809940	259.0000000	1450.0155370	627.0000000	1116.5412060	726.0000000	828.7633592	438.0000000	995.0000000	516.2937763	859.8347191	723.0000000	1133.4834060	773.4834056	1298.2744760	359.7255237	1432.0519210	798.0000000	1283.3284070
326	755.1942190	667.1942190	1501.0000000	605.1356543	1045.2906770	336.2906775	1063.0346410	813.0000000	1019.3982340	316.0000000	1338.8836760	710.8836755	1142.0000000	501.0940814	1075.0000000	477.0443599	792.8283953	508.0000000	588.3543046	379.3543046	1677.3549390	638.0000000	1355.0365360	399.0000000	892.9169015	186.0000000	1012.0000000	566.2411010	1360.3165540	539.6834458	1568.6588800	259.0000000	1452.6675900	627.0000000	1117.2915410	725.7084592	827.6593480	438.0000000	995.1541640	517.1541640	860.0000000	722.3583146	1134.2174090	774.0000000	1299.7078780	358.2921216	1432.9585430	798.0000000	1284.3289280
327	756.2115619	668.0000000	1501.0000000	605.6844575	1045.7841470	336.7841467	1061.7651030	813.0000000	1020.2531540	316.0000000	1340.0643220	711.0000000	1142.0000000	506.1325282	1074.1930500	478.8069499	793.8147600	508.0000000	589.0000000	381.2108555	1678.2739040	638.0000000	1357.1065870	399.0000000	893.7190887	186.0000000	1012.0000000	567.0630190	1361.4207740	538.5792261	1569.6367670	259.0000000	1454.9331290	627.9331290	1117.9074980	725.0925023	827.0000000	438.4446632	995.8077037	517.8077037	860.4486517	722.0000000	1135.1169500	774.1169498	1301.4341740	357.5658263	1433.6117630	798.6117635	1285.6076320
328	757.5626704	668.0000000	1501.0000000	606.2332608	1046.3926080	337.0000000	1060.6433110	813.3566894	1021.1080740	316.0000000	1341.2072890	711.2072891	1143.5351110	510.5351112	1073.4174670	480.5825326	794.5664807	508.5664807	589.0000000	383.3348621	1679.1363790	638.1363789	1358.8320090	398.1679914	894.5212759	186.0000000	1012.0000000	567.8849370	1362.7424530	538.0000000	1570.4346260	259.4346260	1457.5574840	628.0000000	1118.7402770	725.0000000	826.4513256	439.0000000	996.6522965	518.0000000	861.2556180	722.0000000	1135.7872750	774.7872753	1303.0000000	356.7730626	1434.3575720	799.0000000	1286.6267340
329	758.9137788	668.0000000	1501.0000000	606.7820640	1047.0639780	337.0639785	1059.6402400	814.0000000	1021.9629940	316.0000000	1342.1077670	712.0000000	1146.3907240	514.3907244	1073.0000000	482.5064515	795.3732757	509.0000000	589.3244691	385.3244691	1679.7861850	638.7861852	1360.5886490	397.4113511	895.3234631	186.0000000	1012.0000000	568.7068550	1363.9221070	537.0778933	1571.1783270	260.0000000	1460.2095370	628.0000000	1119.6113710	725.0000000	826.0000000	439.6526856	997.4076761	518.4076761	862.0000000	721.9374157	1136.4576010	775.4576008	1304.1796580	355.8203425	1435.1868130	799.1868131	1287.7508260
330	759.2648872	669.0000000	1501.0000000	607.3308672	1047.5574480	337.5574477	1058.3707020	814.0000000	1022.5783530	316.5783529	1343.2380100	712.2380095	1150.7625870	516.0000000	1074.1336980	484.1336980	796.3596404	509.0000000	590.8263686	386.8263686	1680.6165850	639.0000000	1362.4883130	397.0000000	896.1256503	186.0000000	1012.3738990	569.3738990	1365.4514450	537.0000000	1572.1562140	260.0000000	1462.8615900	628.0000000	1120.4824660	725.0000000	825.2433032	440.0000000	998.0612157	519.0612157	862.0000000	721.1304494	1137.1809150	776.0000000	1305.8669970	355.0000000	1435.8278910	799.8278913	1288.7279870
331	760.6159956	669.0000000	1501.0000000	607.8796705	1048.0509170	338.0509170	1057.1011640	814.0000000	1023.2586210	317.0000000	1344.1512120	713.0000000	1155.2735240	514.7264764	1075.8717030	485.0000000	797.3460050	509.0000000	592.3282681	388.3282681	1681.3786910	639.3786911	1364.5583640	397.0000000	896.9278375	186.0000000	1012.9550830	569.9550828	1366.0130470	536.0000000	1573.1341010	260.0000000	1465.5136440	628.0000000	1121.3535600	725.0000000	825.0000000	440.8607080	998.7147554	519.7147554	862.6765170	721.0000000	1138.0911450	776.0911450	1307.8941340	355.0000000	1436.4689690	800.4689695	1289.8940190
332	761.9671040	669.0000000	1501.0000000	608.4284737	1048.5443860	338.5443863	1057.0000000	815.1683742	1024.0802860	317.0802857	1345.2687300	713.2687299	1158.8173730	512.0000000	1077.9685430	485.0000000	798.3323696	509.0000000	594.1230608	389.1230608	1682.0403010	640.0000000	1366.6284140	397.0000000	897.7300247	186.0000000	1013.0000000	570.7583954	1367.4063390	535.5936612	1574.1119880	260.0000000	1468.1171660	628.1171657	1122.1588550	725.1588549	824.3178405	441.6821595	999.0000000	520.5208477	863.3418743	720.6581257	1138.7614700	776.7614705	1309.9212710	355.0000000	1437.1556310	801.0000000	1290.8292410
333	762.3182125	670.0000000	1501.0000000	608.9772769	1049.0535360	339.0000000	1056.6903490	816.3096509	1024.6848050	317.6848055	1346.1376430	714.1376435	1154.6073530	510.0000000	1079.7533390	484.2466607	799.2253792	509.2253792	595.6249602	390.6249602	1682.9592660	640.0000000	1368.2842520	398.0000000	898.3763306	185.6236694	1013.0000000	571.5803134	1368.7220390	535.0000000	1575.0898740	260.0000000	1470.4035370	629.0000000	1122.7748120	725.7748118	824.0000000	442.6545168	999.4450923	521.0000000	863.9124857	720.0875143	1139.6106520	777.0000000	1311.9484070	355.0000000	1438.0440190	801.0440191	1291.7334210
334	763.6693209	670.0000000	1501.3719950	609.3719948	1049.7514070	339.0000000	1056.0000000	817.2932371	1025.4091680	318.0000000	1347.0092730	715.0000000	1150.8667440	506.8667437	1081.7480090	484.0000000	799.9228443	509.9228443	597.4197529	391.4197529	1683.6210030	640.6210033	1370.3543030	398.0000000	898.9435627	185.0564373	1013.0000000	572.4022314	1369.9076720	534.0923284	1576.0677610	260.0000000	1473.0555910	629.0000000	1123.5526300	726.0000000	823.4636397	443.5363603	1000.2611610	521.2611606	864.6832023	720.0000000	1140.3950150	777.3950147	1313.5613300	356.0000000	1438.6850970	801.6850973	1292.9017040
335	765.0204293	670.0000000	1501.7600570	609.7600573	1050.4492780	339.0000000	1055.6020580	818.3979422	1026.2640880	318.0000000	1348.0000000	715.2381025	1148.0000000	503.0157409	1083.8448480	484.0000000	800.8772500	510.0000000	598.0000000	393.3034133	1684.3829830	641.0000000	1372.0101400	399.0000000	899.7223727	185.0000000	1013.0000000	573.2241494	1371.3047850	533.6952154	1577.0456480	260.0000000	1475.7076440	629.0000000	1124.2996190	725.7003812	823.0000000	444.4483257	1000.9147000	521.9147003	865.3466016	719.6533984	1141.0653400	778.0653402	1315.4161090	356.4161090	1439.4612820	802.0000000	1293.1275670
336	766.0000000	670.3715377	1502.0000000	610.2094731	1051.1471490	339.0000000	1054.5819000	819.0000000	1027.1190080	318.0000000	1348.4669320	716.0000000	1149.0000000	498.3915076	1085.0000000	484.9416877	801.8636147	510.0000000	598.0000000	395.4274199	1685.3019470	641.0000000	1374.0801910	399.0000000	900.5245600	185.0000000	1012.9674250	574.0325746	1372.5784190	533.0000000	1578.0235350	260.0000000	1477.9454840	628.0000000	1124.9155760	725.0844243	823.0000000	445.5523369	1001.5682400	522.5682399	865.9172129	719.0827871	1141.7356660	778.7356657	1317.2013900	357.0000000	1440.0000000	802.3679032	1294.0317470
337	766.7226462	671.0000000	1502.0000000	610.7582763	1051.8450190	339.0000000	1053.5137660	819.4862336	1027.9739280	318.0000000	1349.0000000	716.6957612	1150.0000000	493.7672742	1086.7343500	485.7343497	802.8499793	510.0000000	598.5514265	397.0000000	1686.1562090	641.1562087	1376.1502420	399.0000000	901.2310451	184.7689549	1012.3862420	574.6137584	1373.8061170	532.1938827	1579.0014220	260.0000000	1480.5975380	628.0000000	1125.5315330	724.4684675	822.5358918	446.4641082	1002.0000000	523.3136436	866.4878243	718.5121757	1142.4059910	779.4059912	1318.8687000	357.8686996	1440.2745250	803.0000000	1294.9359270
338	768.0737546	671.0000000	1501.6929200	611.0000000	1052.5428900	339.0000000	1052.4570370	820.0000000	1028.8288480	318.0000000	1349.9245910	717.0000000	1151.0000000	489.7288274	1088.7211530	486.0000000	803.8363440	510.0000000	600.1847101	398.1847101	1686.8060150	641.8060150	1377.2202930	400.0000000	901.7982771	184.2017229	1012.0000000	575.2756899	1375.2032300	531.7967697	1579.9793080	260.0000000	1483.1764870	628.1764875	1126.2085820	724.0000000	822.0000000	447.3461457	1002.2378880	524.0000000	867.0826405	718.0000000	1143.1079280	780.0000000	1320.8414500	358.0000000	1441.1280900	803.1280897	1296.1330010
339	769.4248630	671.0000000	1501.1441170	611.0000000	1053.2407610	339.0000000	1051.4254750	820.5745250	1029.6837680	318.0000000	1350.1534200	718.0000000	1152.0000000	485.1045941	1090.4037790	487.0000000	804.8227086	510.0000000	601.9710126	399.0000000	1687.6446290	642.0000000	1379.2903440	400.0000000	902.5169080	184.0000000	1012.0000000	576.0976079	1376.4348000	531.0000000	1580.9571950	260.0000000	1485.4874310	629.0000000	1127.0563400	723.9436605	821.5498431	448.0000000	1003.0000000	524.1621328	867.8896068	718.0000000	1144.0395350	780.0395354	1322.4543730	359.0000000	1441.7691680	803.7691678	1297.0000000
340	770.0000000	671.7759714	1501.0000000	611.4046860	1053.9386320	339.0000000	1050.3321740	821.0000000	1030.5386880	318.0000000	1351.0000000	718.3822493	1152.0000000	480.0661472	1092.3539910	486.6460090	805.8090733	510.0000000	603.6808056	400.0000000	1688.3985210	642.3985208	1381.3603950	400.0000000	903.0000000	183.6809048	1012.0000000	576.9195259	1377.9964030	531.0000000	1581.9350820	260.0000000	1487.7252710	630.0000000	1127.6722960	723.3277036	821.0000000	448.5541681	1003.0610780	525.0610780	868.6965731	718.0000000	1144.7098610	780.7098609	1324.3404790	359.3404787	1442.5801760	804.0000000	1297.2342540
341	771.1270798	672.0000000	1501.0000000	611.9534892	1054.6365030	339.0000000	1049.0626360	821.0000000	1031.3936080	318.0000000	1351.6110790	719.0000000	1152.0000000	475.0277003	1094.1832450	486.0000000	806.7954379	510.0000000	605.3905987	401.0000000	1689.0683450	643.0000000	1383.4304460	400.0000000	903.1212824	183.0000000	1012.0000000	577.7414439	1379.1437920	530.0000000	1582.9129690	260.0000000	1489.9631110	629.0000000	1128.2882530	722.7117467	821.0000000	449.6581793	1003.7146180	525.7146176	869.5035394	718.0000000	1145.3801860	781.3801864	1326.0944330	360.0000000	1443.3442170	804.3442174	1298.1384340
342	772.4781883	672.0000000	1501.0000000	612.5022925	1055.3343740	339.0000000	1047.7930980	821.0000000	1032.2485280	318.0000000	1352.0000000	719.8399081	1152.0000000	469.9892534	1095.9051560	485.0948436	807.7818026	510.0000000	606.5146053	402.0000000	1689.9873100	643.0000000	1385.5004970	400.0000000	903.9234696	183.0000000	1011.6016430	578.3983570	1380.4987890	529.5012110	1583.8908560	260.0000000	1492.6151640	629.0000000	1128.9042100	722.0957899	820.4610500	450.5389500	1004.3681570	526.3681573	870.0000000	717.6894943	1146.0714350	782.0000000	1327.7930690	360.7930693	1443.9852960	804.9852956	1299.0426140
343	773.8292967	672.0000000	1500.9638700	613.0361301	1056.0322450	339.0000000	1047.0000000	821.4764403	1033.1034480	318.0000000	1353.0486050	720.0486047	1151.0000000	465.3650201	1097.6807390	484.3192609	808.7681672	510.0000000	608.0000000	402.6386119	1690.9062750	643.0000000	1387.5705470	400.0000000	904.5131168	182.4868832	1011.0204590	578.9795408	1381.8527830	529.0000000	1584.8687420	260.0000000	1494.8530040	628.0000000	1129.7356270	722.0000000	820.0000000	451.4519881	1005.0216970	527.0216969	870.1174720	717.0000000	1147.0000000	782.0194181	1329.7344930	361.0000000	1444.8858260	805.0000000	1299.9467940
344	775.1275657	672.1275657	1500.5758070	613.4241926	1056.7301160	339.0000000	1046.2540220	822.0000000	1033.9583690	318.0000000	1353.9175180	720.9175183	1152.8903980	461.1096018	1098.0000000	482.3546635	809.5335346	509.4664654	609.0000000	403.7626185	1691.8252400	643.0000000	1389.2263850	401.0000000	905.1136304	182.0000000	1011.0000000	579.7929844	1383.4143860	529.0000000	1585.8466290	260.0000000	1497.5050570	628.0000000	1130.4290170	721.5709829	819.6068491	452.3931509	1005.6752360	527.6752365	870.9244383	717.0000000	1147.0000000	782.9674015	1331.5385530	361.5385532	1445.5603450	805.5603452	1300.1438680
345	776.1173000	673.0000000	1500.1877450	613.8122551	1057.3026320	338.6973676	1045.9890280	823.0109720	1034.8132890	318.0000000	1355.1121830	721.0000000	1155.7460110	457.2539886	1099.5247980	482.5247977	810.3266830	509.0000000	610.0000000	404.8866250	1692.5262320	643.5262321	1391.2096120	401.2096118	905.9158176	182.0000000	1011.0000000	580.6149024	1384.9759880	529.0000000	1586.5830210	260.5830208	1499.8182010	628.8182010	1131.0449740	720.9550260	819.0000000	453.2457969	1006.3287760	528.3287761	871.7314047	717.0000000	1147.9153850	783.0000000	1333.3745520	362.0000000	1446.2848560	806.0000000	1301.0480480
346	777.4684084	673.0000000	1500.0000000	614.2832918	1057.7961020	338.2038983	1045.0913290	823.9086710	1035.4724950	318.4724949	1356.3410120	721.0000000	1158.6016250	453.3983755	1101.4248020	483.0000000	811.3130476	509.0000000	611.0075177	406.0075177	1693.2489560	644.0000000	1392.9522730	402.0000000	906.5077061	181.4922939	1011.0000000	581.4368204	1386.1233770	528.0000000	1587.3881890	261.0000000	1502.3949510	629.0000000	1131.6609310	720.3390691	819.0000000	454.3498081	1006.9823160	528.9823157	872.5383710	717.0000000	1148.6104940	783.6104936	1334.9911440	362.9911438	1447.1353950	806.1353948	1301.9522280
347	778.8195168	673.0000000	1500.0000000	614.8320951	1058.4095150	338.0000000	1044.1936300	824.8063701	1036.1089150	319.0000000	1357.4029390	720.5970613	1162.6466320	451.0000000	1103.1074280	484.0000000	812.2994122	509.0000000	612.0000000	407.7204247	1694.1679210	644.0000000	1395.0223240	402.0000000	907.1059785	181.0000000	1011.0000000	582.2587384	1387.6849800	528.0000000	1588.3660760	261.0000000	1504.0470040	630.0000000	1132.3915780	720.0000000	819.0000000	455.4538193	1007.6358550	529.6358553	873.2441903	716.7558097	1149.3971380	784.0000000	1337.0146120	363.0000000	1447.7764730	806.7764730	1303.0000000
348	780.1706252	673.0000000	1500.0000000	615.3808983	1059.1073860	338.0000000	1043.2959310	825.7040692	1036.9638350	319.0000000	1358.3844570	720.0000000	1166.8986370	452.8986373	1105.2042680	484.0000000	813.2857769	509.0000000	613.3042099	409.3042099	1695.0868860	644.0000000	1396.7724260	402.7724258	907.9081657	181.0000000	1011.0000000	583.0806564	1389.2465830	528.0000000	1589.3439630	261.0000000	1506.6990580	630.0000000	1133.1857380	719.8142622	819.0000000	456.5578305	1008.4092660	530.0000000	873.8148017	716.1851983	1150.2440380	784.2440378	1339.0417490	363.0000000	1448.5905070	807.0000000	1303.3463740
349	781.3689214	673.3689214	1500.0000000	615.9297015	1059.8052570	338.0000000	1043.0000000	826.8510289	1037.5789480	319.5789475	1359.6132870	720.0000000	1170.4613570	456.4613573	1106.9200220	484.9200217	814.2721415	509.0000000	615.1400108	410.0000000	1696.0058510	644.0000000	1398.7482120	403.0000000	908.5022953	181.5022953	1011.0000000	583.9025744	1390.8081850	528.0000000	1590.2275820	261.2275820	1509.3511110	630.0000000	1133.8016950	719.1983053	819.0000000	457.6618417	1009.2358280	530.2358278	874.5450563	716.0000000	1150.9143630	784.9143633	1341.0688850	363.0000000	1449.3515230	807.3515226	1304.3543370
350	782.4586285	674.0000000	1500.0000000	616.4785048	1060.5031280	338.0000000	1042.2076390	827.7923606	1038.2594620	320.0000000	1360.5954660	719.4045341	1173.0000000	460.4482639	1108.9837330	485.0000000	815.2585062	509.0000000	616.8937952	410.8937952	1696.9248160	644.0000000	1400.8182630	403.0000000	909.0695274	182.0695274	1010.4877070	584.5122935	1392.3697880	528.0000000	1590.9190520	261.9190524	1512.0031650	630.0000000	1134.0000000	718.4093514	819.0000000	458.7658529	1009.8893670	530.8893674	875.2489176	715.7510824	1151.8268750	785.0000000	1343.0960220	363.0000000	1449.9926010	807.9926008	1305.4476280
351	783.8097369	674.0000000	1500.0000000	617.0273080	1061.2009990	338.0000000	1041.0241080	828.0000000	1039.0808800	320.0808803	1361.6567320	719.0000000	1173.0000000	465.4867108	1111.0805730	485.0000000	816.0000000	508.7551292	618.9738104	411.0000000	1697.5966430	644.5966429	1402.4741010	402.0000000	909.6367594	182.6367594	1010.0000000	585.1321969	1393.9313900	528.0000000	1591.8634100	262.0000000	1514.6552180	630.0000000	1134.4617430	718.0000000	819.0000000	459.8698641	1010.0000000	531.7677865	875.8195290	715.1804710	1152.5479080	785.5479075	1344.7941930	362.2058069	1450.8961570	808.0000000	1306.4975310
352	785.1137348	674.1137348	1500.0000000	617.5761112	1061.8988700	338.0000000	1039.8264550	828.1735452	1039.6854000	320.6854001	1362.8855610	719.0000000	1173.0000000	470.5251577	1113.0000000	485.1774123	816.2312355	508.0000000	621.0978170	411.0000000	1698.3485320	645.0000000	1404.3847730	401.6152267	910.2039914	183.2039914	1010.0000000	585.9541149	1395.4929930	528.0000000	1592.8412960	262.0000000	1517.3072720	630.0000000	1135.0000000	717.6671623	819.0000000	460.9738753	1010.6920310	532.0000000	876.5517417	715.0000000	1153.3086280	786.0000000	1346.5204880	361.4795115	1451.5676500	808.5676504	1307.5488810
353	786.0977402	675.0000000	1500.0883280	618.0883279	1062.0000000	337.4032593	1038.8992450	829.0000000	1040.4100090	321.0000000	1364.0000000	718.8856095	1172.0000000	475.1493910	1114.2742520	486.0000000	817.2176001	508.0000000	623.2218236	411.0000000	1699.1891490	645.1891488	1406.1999890	401.0000000	910.7712234	183.7712234	1010.0000000	586.7760329	1397.0545950	528.0000000	1593.8191830	262.0000000	1519.6783450	630.6783452	1135.2039320	717.0000000	818.9449259	462.0550741	1011.4357730	532.4357727	877.2536449	714.7463551	1154.1814520	786.1814517	1348.3490050	361.0000000	1452.2951870	809.0000000	1308.6407250
354	787.4488486	675.0000000	1500.4763900	618.4763904	1062.2946120	337.0000000	1037.6297070	829.0000000	1041.2649290	321.0000000	1364.3432200	718.0000000	1172.0000000	480.1878379	1115.9695080	485.0304920	818.2039648	508.0000000	625.2445389	410.7554611	1699.8389550	645.8389551	1408.1909470	400.8090530	911.3384554	184.3384554	1010.0000000	587.5979509	1398.6161980	528.0000000	1594.5636140	262.5636136	1522.1971650	631.0000000	1136.0530520	716.9469480	818.1642721	462.8357279	1012.0893120	533.0893123	877.8242562	714.1757438	1154.8517770	786.8517772	1349.3761420	360.0000000	1453.1427000	809.1427000	1309.6501340
355	788.7999570	675.0000000	1500.8644530	618.8644529	1062.9924830	337.0000000	1036.3601690	829.0000000	1042.1198490	321.0000000	1365.5720490	718.0000000	1171.0000000	484.8120712	1118.0537170	485.0000000	819.1903294	508.0000000	627.0556232	410.0000000	1700.4887610	646.4887614	1409.9258770	400.0000000	911.9056874	184.9056874	1010.0000000	588.4198689	1400.1778010	528.0000000	1595.3607430	263.0000000	1524.4350050	630.0000000	1136.6690090	716.3309911	817.3836183	463.6163817	1012.7428520	533.7428519	878.5584271	714.0000000	1155.7383650	787.0000000	1350.9922680	359.0077324	1453.7837780	809.7837782	1310.7839190
356	790.0000000	675.1510655	1501.2525150	619.2525153	1063.6903530	337.0000000	1035.3569790	829.6430211	1042.9747690	321.0000000	1366.8008790	718.0000000	1171.0000000	489.8505180	1120.1505570	485.0000000	820.1766941	508.0000000	629.1270175	409.8729825	1701.1959640	647.0000000	1411.9959280	400.0000000	912.4729194	185.4729194	1010.0000000	589.2417869	1401.7394030	528.0000000	1596.0000000	263.3386300	1527.0870580	630.0000000	1137.4030020	716.0000000	816.6029645	464.3970355	1013.3963920	534.3963916	879.3653934	714.0000000	1156.4853210	787.4853214	1352.7185630	358.2814371	1454.6008380	810.0000000	1312.0442810
357	790.5021739	676.0000000	1501.6405780	619.6405778	1064.2745160	336.7254839	1034.2353060	830.0000000	1043.8296890	321.0000000	1368.0297080	718.0000000	1171.0000000	494.8889649	1121.1749360	483.8250642	821.1630587	508.0000000	630.8894229	409.0000000	1702.0812670	647.0812673	1413.0659790	399.0000000	913.0401514	186.0401514	1010.0000000	590.0637049	1403.3010060	528.0000000	1596.3165170	264.0000000	1529.7391120	630.0000000	1138.1938160	716.1938158	815.8223107	465.1776893	1014.0706130	535.0000000	880.1723597	714.0000000	1157.2201180	788.0000000	1354.4448580	357.5551418	1455.5074590	810.0000000	1312.9484610
358	791.8532823	676.0000000	1502.0000000	620.0405035	1064.7679850	336.2320147	1032.9757940	830.0242057	1044.4840920	321.4840917	1369.2585370	718.0000000	1170.3442210	499.6557792	1122.0000000	482.0699774	822.1494234	508.0000000	632.7166028	408.2833972	1702.7310740	647.7310736	1415.1360300	399.0000000	913.6073834	186.6073834	1010.0000000	590.8856229	1404.8626080	528.0000000	1597.2944040	264.0000000	1532.3911650	630.0000000	1138.8097730	716.8097727	815.0416569	465.9583431	1014.9948580	535.0000000	880.9793260	714.0000000	1158.1681010	788.0000000	1356.1711530	356.8288465	1456.4140810	810.0000000	1314.2058170
359	793.1445261	676.1445261	1502.0000000	620.5893068	1065.3697530	336.0000000	1032.0780950	830.9219048	1045.1253160	322.0000000	1370.4873670	718.0000000	1171.0000000	504.1374316	1122.0189940	479.9810056	823.1357880	508.0000000	634.7232225	408.0000000	1703.3808800	648.3808799	1417.2060810	399.0000000	914.1746155	187.1746155	1010.0000000	591.7075409	1405.4242110	527.0000000	1598.1925380	264.1925384	1534.7376670	630.7376670	1139.6020730	717.0000000	814.9549006	467.0000000	1015.6499040	535.6499036	881.5559927	713.4440073	1159.1160850	788.0000000	1357.8549710	356.0000000	1457.2267710	810.2267706	1315.4845200
360	794.1412856	677.0000000	1501.8618900	621.0000000	1066.0478170	335.9521829	1030.8409050	831.0000000	1045.9802360	322.0000000	1371.5064270	718.5064272	1171.1243650	509.1243648	1123.0000000	478.2905119	824.1221527	508.0000000	636.4330155	407.0000000	1704.0433970	649.0000000	1419.2761320	399.0000000	914.7418475	187.7418475	1010.0000000	592.5294589	1406.9858130	527.0000000	1598.8840090	264.8840088	1537.2810590	631.0000000	1140.4731670	717.0000000	814.0000000	467.1491106	1016.4291340	536.0000000	882.1790451	713.0000000	1160.0453030	788.0453031	1359.8821070	356.0000000	1457.8678490	810.8678488	1316.7632240
361	795.4923940	677.0000000	1501.3130870	621.0000000	1066.5412860	335.4587137	1029.6969110	831.3030894	1046.5905440	322.5905443	1372.5308120	719.0000000	1173.0000000	513.3858982	1124.5701600	477.4298402	825.1085173	508.0000000	638.1428086	406.0000000	1704.9623620	649.0000000	1421.3461830	399.0000000	915.3090795	188.3090795	1010.0000000	593.3513769	1408.5474160	527.0000000	1599.8138500	265.0000000	1539.9331120	631.0000000	1141.3442620	717.0000000	814.0000000	468.2531218	1017.2498760	536.2498761	882.9860114	713.0000000	1160.7156290	788.7156286	1361.9092440	356.0000000	1458.7197310	811.0000000	1317.7367540
362	796.5964463	677.5964463	1500.8333230	621.1666767	1067.0491520	335.0000000	1028.7160420	832.0000000	1047.0000000	323.2758623	1373.5371480	719.5371475	1176.7142710	514.2857292	1126.4889540	477.0000000	826.0948820	508.0000000	640.1886668	405.8113332	1705.6231920	649.6231921	1423.4162340	399.0000000	915.8763115	188.8763115	1010.0000000	594.1732949	1409.7841940	526.2158055	1600.5598430	265.5598428	1542.0000000	630.4148346	1142.2153560	717.0000000	814.0000000	469.3571330	1017.9034160	536.9034157	883.7929777	713.0000000	1161.5458220	789.0000000	1363.9363810	356.0000000	1459.6263530	811.0000000	1318.9064180
363	797.7803973	678.0000000	1500.4452610	621.5547392	1067.7470230	335.0000000	1027.6086190	832.3913808	1047.0000000	324.1307823	1374.5742570	720.0000000	1180.5698840	511.4301160	1128.1715800	476.0000000	827.0812466	508.0000000	641.9766082	405.0000000	1706.2729980	650.2729984	1425.4862850	399.0000000	916.6272652	189.0000000	1010.0000000	594.9952129	1411.2564070	526.0000000	1601.3554110	266.0000000	1544.2372190	630.0000000	1143.0611300	716.9388700	813.6739218	470.3260782	1018.5569550	537.5569553	884.5999440	713.0000000	1162.3491730	789.3491728	1365.5493040	355.0000000	1460.3768700	811.3768698	1320.1851220
364	799.0929886	678.0929886	1500.0571980	621.9428017	1068.3145870	334.6854127	1026.5911790	833.0000000	1047.0000000	324.9857024	1375.8030870	720.0000000	1184.0000000	507.8124697	1129.8969080	475.1030921	828.0676113	508.0000000	643.4853590	403.5146410	1706.9228050	650.9228048	1427.5563360	399.0000000	917.4294524	189.0000000	1010.0000000	595.8171309	1412.5784200	525.4215795	1602.2356770	266.2356768	1546.8892720	630.0000000	1143.6770870	716.3229132	812.8932680	471.1067320	1019.2104950	538.2104950	885.4069104	713.0000000	1163.0275750	790.0000000	1367.5764400	355.0000000	1461.0253820	812.0000000	1321.4638250
365	800.0684006	679.0000000	1499.6691360	622.3308642	1068.8080570	334.1919434	1025.5203280	833.4796721	1047.5944100	325.5944099	1377.0319160	720.0000000	1184.0000000	502.7740228	1130.0000000	476.9510453	829.0539759	508.0000000	645.3961943	403.0000000	1707.8097940	651.0000000	1429.6263860	399.0000000	918.2316396	189.0000000	1010.0000000	596.6390489	1413.9653990	525.0000000	1602.9271470	266.9271472	1549.1271120	631.0000000	1144.4144260	716.0000000	812.1126142	471.8873858	1019.8640350	538.8640346	886.2138767	713.0000000	1163.9755580	790.0000000	1369.6035770	355.0000000	1461.9320040	812.0000000	1322.7425290
366	801.2966377	679.2966377	1499.2810730	622.7189267	1069.4264220	334.0000000	1024.6226290	834.3773712	1048.0000000	326.2813290	1378.2607450	720.0000000	1184.0000000	497.7355759	1129.9661400	479.0338597	830.0403406	508.0000000	647.1059873	402.0000000	1708.5153110	651.5153106	1431.6964370	399.0000000	919.0000000	189.0338268	1010.0000000	597.4609669	1415.1127880	524.0000000	1603.8748570	267.0000000	1551.7791660	631.0000000	1145.2855210	716.0000000	811.3319604	472.6680396	1020.7319600	539.0000000	887.0208430	713.0000000	1164.6530430	790.6530425	1371.2165000	354.0000000	1462.8386250	812.0000000	1324.0212330
367	802.3564039	680.0000000	1499.0000000	623.1513055	1070.0878880	334.0878883	1023.7249300	835.2750703	1048.1362490	327.0000000	1379.3461820	720.3461816	1184.0000000	492.6971291	1129.0000000	480.7305108	831.0267052	508.0000000	649.2299939	402.0000000	1709.1651170	652.1651169	1433.7664880	399.0000000	919.0000000	189.8360140	1010.0000000	598.2828849	1416.6743910	524.0000000	1604.6029810	267.6029812	1554.3049180	631.3049180	1146.1566160	716.0000000	810.5513066	473.4486934	1021.4640070	539.4640070	887.8278093	713.0000000	1165.3233680	791.3233680	1373.2436370	354.0000000	1463.5269690	812.5269689	1325.2120870
368	803.7075123	680.0000000	1499.0000000	623.7001087	1070.5813580	334.5813576	1022.8272310	836.1727694	1048.9911690	327.0000000	1380.3041900	721.0000000	1183.0000000	488.0728957	1129.0000000	482.8273504	832.0130699	508.0000000	651.3540005	402.0000000	1709.8149230	652.8149233	1435.8365390	399.0000000	919.6382012	190.0000000	1010.1048030	599.0000000	1417.8739790	523.1260208	1605.4164170	268.0000000	1556.6690590	632.0000000	1147.0277100	716.0000000	809.7706528	474.2293472	1022.0000000	540.1662361	888.6347756	713.0000000	1165.9936940	791.9936935	1374.2707740	353.0000000	1464.2376550	813.0000000	1326.1644270
369	805.0414511	680.0414511	1499.0000000	624.2489120	1071.0748270	335.0748269	1021.9295320	837.0704684	1049.5982750	327.5982755	1381.5330200	721.0000000	1183.0000000	483.0344489	1129.0000000	484.9241900	832.9994345	508.0000000	653.3380021	402.3380021	1710.6572270	653.0000000	1437.9065900	399.0000000	920.4403884	190.0000000	1010.9267210	599.0000000	1418.9781990	522.0218010	1606.2788150	268.2788152	1559.3211130	632.0000000	1147.8988050	716.0000000	808.9899990	475.0100010	1022.0639790	541.0639795	889.4417419	713.0000000	1166.6640190	792.6640190	1375.9177610	352.0822389	1465.1020190	813.1020185	1327.4431310
370	805.9968290	680.9968290	1499.0000000	624.7977152	1071.5682960	335.5682961	1021.0318320	837.9681675	1050.2867960	328.0000000	1382.5387090	721.5387087	1184.0000000	478.4102155	1130.0000000	486.0210295	833.9857992	508.0000000	655.1327947	403.1327947	1711.4074290	653.4074291	1439.9766410	399.0000000	921.2425756	190.0000000	1011.0000000	599.7486390	1420.3753120	522.3753119	1606.9702860	268.9702855	1561.9731660	632.0000000	1148.5444010	715.4555990	808.2093452	475.7906548	1022.7175190	541.7175191	890.2487082	713.0000000	1167.4728350	793.0000000	1377.6440560	351.3559436	1465.7430970	813.7430967	1328.0000000
371	807.3466240	681.0000000	1499.0000000	625.3465184	1072.0873490	336.0000000	1020.0000000	838.2245203	1051.1417160	328.0000000	1383.5764650	722.0000000	1184.0000000	473.3717687	1130.7904530	486.2095472	834.9721638	508.0000000	656.8975932	404.0000000	1712.0809430	654.0000000	1441.6324780	398.0000000	922.0316521	190.0316521	1011.0000000	600.5705570	1421.6781600	523.0000000	1607.6617560	269.6617559	1564.6252190	632.0000000	1149.2267800	715.0000000	807.4286914	476.5713086	1023.3710590	542.3710587	891.0393678	713.0393678	1168.2975630	793.2975632	1379.3703520	350.6296483	1466.5433050	814.0000000	1327.2925130
372	808.6977324	681.0000000	1499.0000000	625.8953217	1072.7852200	336.0000000	1019.5059410	839.0000000	1051.9966360	328.0000000	1384.8052940	722.0000000	1184.4714130	468.5285873	1131.0000000	484.1995049	835.9585285	508.0000000	658.0152733	405.0152733	1712.9999080	654.0000000	1443.7025290	398.0000000	922.5988841	190.5988841	1011.0000000	601.3924750	1422.8766450	523.8766447	1608.4995370	270.0000000	1567.2772730	632.0000000	1150.0978750	715.0000000	807.0000000	477.4977500	1024.0245980	543.0245983	891.6099792	713.6099792	1168.9678890	793.9678887	1380.8037540	349.1962462	1467.4499270	814.0000000	1326.1349720
373	810.0488408	681.0000000	1499.0000000	626.4441249	1073.3415970	336.3415971	1018.4600560	839.5399444	1052.8515560	328.0000000	1386.0241290	722.0241292	1186.6199190	464.3800809	1131.0000000	482.1026653	836.9448931	508.0000000	659.7313928	406.0000000	1713.9188730	654.0000000	1445.7725800	398.0000000	923.2349237	191.0000000	1011.0000000	602.2143930	1424.3871520	524.0000000	1609.4774240	270.0000000	1569.9293260	632.0000000	1150.9689690	715.0000000	806.5744905	478.4255095	1024.6781380	543.6781380	892.2553936	714.0000000	1169.6382140	794.6382142	1382.5300490	348.4699509	1468.2521180	814.2521177	1325.1912590
374	811.3999492	681.0000000	1499.0000000	626.9929281	1073.8350660	336.8350664	1017.3810790	840.0000000	1053.7064760	328.0000000	1386.8930430	722.8930427	1188.7684250	460.2315745	1131.9941740	481.0000000	837.9312578	508.0000000	661.4411858	405.0000000	1714.8378380	654.0000000	1447.8426310	398.0000000	924.0262414	191.0262414	1011.0000000	603.0363110	1425.6708710	524.6708707	1610.4553110	270.0000000	1572.5813800	632.0000000	1151.8400640	715.0000000	805.7938367	479.2061633	1025.4690630	544.0000000	893.0623599	714.0000000	1170.3085400	795.3085397	1384.2563440	348.2563444	1468.8931960	814.8931959	1324.2870790
375	812.7510577	681.0000000	1499.0000000	627.5417314	1074.4646200	337.0000000	1016.3717640	840.6282358	1054.5613960	328.0000000	1387.7619560	723.7619563	1191.6240390	456.3759614	1133.0643560	479.9356435	838.9176224	508.0000000	663.3996514	404.6003486	1715.7568030	654.0000000	1449.9126820	398.0000000	924.5934734	191.5934734	1011.0000000	603.8582290	1427.0961430	525.0000000	1611.4331980	270.0000000	1575.2334330	632.0000000	1152.5028650	714.4971350	805.0131829	479.9868171	1026.2781100	544.2781104	893.8693262	714.0000000	1170.9788650	795.9788652	1385.6897470	349.6897465	1469.7555780	815.0000000	1323.3828990
376	813.7793491	680.2206509	1499.0000000	628.0905346	1075.1624900	337.0000000	1015.2562160	841.0000000	1055.4163160	328.0000000	1388.8921850	724.0000000	1196.0000000	457.0925437	1134.7736400	479.0000000	839.9039870	508.0000000	665.1944441	403.8055559	1716.6757680	654.0000000	1451.6948970	398.6948972	925.2272717	192.0000000	1011.0000000	604.6801470	1428.6577460	525.0000000	1612.4110850	270.0000000	1577.8854870	632.0000000	1153.1680400	714.0000000	805.0000000	481.0853677	1026.9316500	544.9316500	894.6762925	714.0000000	1171.6491910	796.6491907	1387.4160420	350.4160418	1470.4682460	815.4682455	1322.2627980
377	814.7347270	680.7347270	1499.0000000	628.6393378	1075.8603610	337.0000000	1014.2834730	841.7165272	1056.2712360	328.0000000	1389.7926770	724.7926767	1199.2139450	460.2139446	1136.8704790	479.0000000	840.8903517	508.0000000	666.9847785	403.0000000	1717.5947330	654.0000000	1453.6385700	399.0000000	926.0208306	192.0208306	1010.6449860	605.3550136	1430.2193490	525.0000000	1613.3889710	270.0000000	1580.5375400	632.0000000	1154.0391340	714.0000000	804.8660889	482.1339111	1027.8275830	545.0000000	895.3417156	713.6582844	1172.4518640	797.0000000	1389.1423370	351.1423371	1471.1093240	816.1093237	1320.9887530
378	815.9759558	681.0000000	1499.0000000	629.1881411	1076.3947300	337.3947299	1013.1313530	842.0000000	1057.0892060	327.9107939	1390.6615900	725.6615903	1202.0695580	464.0695578	1138.5531050	478.0000000	841.8767163	508.0000000	668.1087851	402.0000000	1718.5136980	654.0000000	1455.2944080	400.0000000	926.5880626	192.5880626	1010.0638030	605.9361974	1431.7809510	525.0000000	1614.3668580	270.0000000	1583.1895940	632.0000000	1154.9102290	714.0000000	804.0854351	482.9145649	1028.0000000	545.7518277	895.9123270	713.0876730	1173.2827350	797.2827350	1390.8142180	352.0000000	1471.7504020	816.7504019	1320.0845730
379	816.9383761	681.9383761	1499.0000000	629.7369443	1076.8881990	337.8881991	1012.1951810	842.8048185	1057.6937260	327.3062741	1391.5305040	726.5305039	1203.0000000	468.7226029	1140.2357310	477.0000000	842.8630810	508.0000000	669.8717154	401.1282846	1719.3059390	654.3059386	1457.3644590	400.0000000	927.2196198	193.0000000	1010.0000000	606.7316875	1433.3425540	525.0000000	1615.3447450	270.0000000	1585.8416470	632.0000000	1155.5524790	713.4475210	804.0000000	483.9831877	1028.6760720	546.0000000	896.6829779	713.0000000	1173.9530600	797.9530604	1392.3020350	353.3020345	1472.5536360	817.0000000	1318.8874990
380	818.1866473	682.1866473	1499.0000000	630.2857475	1077.5397610	338.0000000	1011.0064900	843.0000000	1058.4217830	327.0000000	1392.5648620	727.0000000	1203.0000000	473.7610498	1142.3325710	477.0000000	843.8494456	508.0000000	671.9425847	401.0000000	1719.9557450	654.9557449	1459.0202960	399.0000000	928.0154199	193.0154199	1010.0000000	607.5536055	1434.9041560	525.0000000	1616.3226320	270.0000000	1588.0794870	633.0000000	1156.2382040	713.0000000	804.0000000	485.0871989	1029.4244880	546.4244882	897.4899442	713.0000000	1174.8816010	798.0000000	1394.0400640	354.0000000	1473.4602580	817.0000000	1318.0000000
381	819.1420252	683.1420252	1499.0000000	630.8345508	1078.2376320	338.0000000	1010.0000000	843.2630481	1059.2767030	327.0000000	1393.5612240	726.4387757	1201.2005030	477.0000000	1144.4294110	477.0000000	844.5910071	507.4089929	673.0470872	399.9529128	1720.8563790	655.0000000	1461.0638850	398.9361150	928.5826519	193.5826519	1010.0000000	608.3755235	1436.0515450	524.0000000	1617.2124990	270.2124988	1590.7315400	633.0000000	1157.1092990	713.0000000	803.8647940	486.1352060	1030.1103480	547.0000000	898.2099475	712.7900525	1175.0000000	798.8295843	1396.0672010	354.0000000	1474.2594230	817.2594229	1318.0000000
382	820.0974031	684.0974031	1499.0000000	631.3833540	1078.9355020	338.0000000	1009.4674140	844.0000000	1060.0930720	326.9069283	1394.6083070	726.0000000	1199.0000000	481.0095164	1146.1120370	478.0000000	845.4079614	507.0000000	674.7763844	399.0000000	1721.7753440	655.0000000	1462.7461840	398.0000000	929.2119678	194.0000000	1010.0000000	609.1974415	1437.0000000	524.6131478	1617.9039690	270.9039691	1593.3835940	633.0000000	1157.9803930	713.0000000	803.0841402	486.9158598	1031.0244610	547.0244606	898.7805588	712.2194412	1175.5498230	799.5498234	1398.0943380	354.0000000	1474.9005010	817.9005011	1318.0000000
383	821.0746437	685.0000000	1499.0000000	631.9321573	1079.6333730	338.0000000	1008.1978750	844.0000000	1060.6975920	326.3024085	1395.8371360	726.0000000	1198.0000000	485.6337497	1148.2088760	478.0000000	846.3943260	507.0000000	676.0000000	397.5138226	1722.6943090	655.0000000	1464.8162350	398.0000000	930.0100091	194.0100091	1010.0136890	610.0136892	1437.1747500	526.0000000	1618.8420790	271.0000000	1596.0356470	633.0000000	1158.0000000	712.1485120	802.3034864	487.6965136	1031.6780000	547.6780002	899.4966296	712.0000000	1176.3113380	800.0000000	1400.1214740	354.0000000	1475.7659090	818.0000000	1318.0000000
384	822.4257521	685.0000000	1499.0000000	632.4809605	1080.3312440	338.0000000	1007.2422200	844.7577800	1061.4272500	326.0000000	1397.0659660	726.0000000	1197.0000000	490.2579830	1150.3057160	478.0000000	847.3806907	507.0000000	677.1385720	395.8614280	1723.6132730	655.0000000	1466.4720730	397.0000000	930.5772411	194.5772411	1010.5948730	610.5948730	1438.0000000	526.7363530	1619.8199650	271.0000000	1598.6877010	633.0000000	1158.7225830	712.0000000	802.0000000	488.6748166	1032.3315400	548.3315399	900.2146747	711.7853253	1177.1833680	800.1833676	1402.1486110	354.0000000	1476.6725300	818.0000000	1318.0000000
385	823.5493233	685.5493233	1499.0000000	633.0297637	1081.0205880	337.9794124	1006.3445210	845.6554791	1062.2821700	326.0000000	1398.2947950	726.0000000	1197.9167140	494.9167144	1152.2846500	477.7153505	848.3670553	507.0000000	678.0000000	394.0942365	1724.3763490	655.3763494	1468.5421240	397.0000000	931.2043159	195.0000000	1011.0000000	611.2489819	1438.2106860	528.2106864	1620.7978520	271.0000000	1601.3397540	633.0000000	1159.5936770	712.0000000	801.4492856	489.5507144	1032.9850790	548.9850795	900.7852861	711.2147139	1177.8536930	800.8536931	1404.1757480	354.0000000	1477.4095220	818.4095221	1318.0000000
386	824.7137554	686.0000000	1499.0000000	633.5785670	1081.5140570	337.4859432	1005.2176880	846.0000000	1063.0000000	326.1370901	1399.5236240	726.0000000	1201.0000000	498.6780226	1153.0851810	476.0000000	849.3534200	507.0000000	679.0000000	392.3844435	1725.0369900	656.0000000	1470.4328730	397.4328727	932.0045984	195.0045984	1011.0000000	612.0708999	1439.0000000	529.4453445	1621.7757390	271.0000000	1603.9918080	633.0000000	1160.3286430	711.6713568	801.0000000	490.4686254	1033.6386190	549.6386191	901.3558974	710.6441026	1178.5240190	801.5240186	1406.2028840	354.0000000	1478.0715600	819.0000000	1318.4920140
387	826.0648638	686.0000000	1498.9099360	634.0900643	1082.0106440	337.0000000	1004.2562300	846.7437705	1063.0000000	326.9920101	1400.7524540	726.0000000	1203.0000000	502.8880423	1154.1287080	474.8712919	850.3397846	507.0000000	680.2300569	390.7699431	1725.9559550	656.0000000	1472.2680120	398.0000000	932.5718304	195.5718304	1011.0000000	612.8928179	1439.0049120	531.0049123	1622.7536260	271.0000000	1606.6438610	633.0000000	1160.9446000	711.0553999	800.5950848	491.4049152	1034.2921590	550.2921587	901.9265088	710.0734912	1179.1943440	802.1943441	1408.2300210	354.0000000	1478.9781810	819.0000000	1319.0000000
388	827.2941368	685.7058632	1498.5218730	634.4781268	1082.7085140	337.0000000	1003.0928250	847.0000000	1063.8469300	327.0000000	1401.6938720	726.6938719	1205.0000000	505.9264892	1155.0000000	473.1353532	851.3261493	507.0000000	681.0248496	388.9751504	1726.8749200	656.0000000	1473.9461530	398.9461532	933.1966639	196.0000000	1011.0000000	613.7147360	1440.0000000	532.1543361	1623.7315130	271.0000000	1609.2959150	633.0000000	1161.7927470	711.0000000	800.0000000	492.2624343	1034.9456980	550.9456983	902.7030341	710.0000000	1179.8646700	802.8646696	1409.8889450	354.8889448	1479.6256500	819.6256499	1319.8390060
389	828.3528671	685.0000000	1498.1338110	634.8661893	1083.4063850	337.0000000	1002.8232870	848.0000000	1064.4962830	327.4962831	1402.7958990	727.0000000	1203.6105800	510.3894196	1155.9614860	472.0000000	852.3125139	507.0000000	682.0000000	387.2550644	1727.7938840	656.0000000	1475.9939000	399.0000000	933.9988511	196.0000000	1011.0000000	614.5366540	1440.5062450	533.5062451	1624.7093990	271.0000000	1611.9479680	633.0000000	1162.6638420	711.0000000	800.0000000	493.3664455	1035.5992380	551.5992380	903.5100004	710.0000000	1180.5349950	803.5349951	1411.8700810	355.0000000	1480.3772100	820.0000000	1321.1177100
390	829.7039755	685.0000000	1498.0000000	635.3595663	1084.1042560	337.0000000	1001.6844530	848.3155474	1065.1425570	328.0000000	1403.0000000	728.0247282	1203.0000000	515.1749558	1157.7483490	472.7483494	853.2988786	507.0000000	683.0000000	386.1310578	1728.5040610	656.5040606	1478.0452200	399.0452202	934.8010383	196.0000000	1011.0000000	615.3585720	1441.0000000	534.8633277	1625.6872860	271.0000000	1614.6000220	633.0000000	1163.3782570	710.6217428	800.0000000	494.4704566	1036.2527780	552.2527776	904.2241293	709.7758707	1181.2053210	804.2053206	1413.8972180	355.0000000	1481.2838320	820.0000000	1322.3964140
391	831.0550839	685.0000000	1498.0000000	635.9083696	1084.8021270	337.0000000	1000.7867540	849.2132464	1065.9974770	328.0000000	1403.0000000	729.2535576	1207.2134030	516.0000000	1158.7689610	474.2310389	854.2852432	507.0000000	684.5787352	385.0000000	1729.2176010	657.0000000	1479.7197880	400.0000000	935.0000000	196.6032255	1011.0000000	616.1804900	1442.3004710	535.3004711	1626.4703480	271.4703484	1617.2520750	633.0000000	1163.9942140	710.0057860	800.0000000	495.5744678	1036.9063170	552.9063172	904.7947406	709.2052594	1181.8756460	804.8756461	1415.9243540	355.0000000	1482.1346710	820.1346709	1323.6751180
392	832.4061923	685.0000000	1497.5428270	636.0000000	1085.4999980	337.0000000	999.8430994	850.0000000	1066.8523970	328.0000000	1403.4823870	730.0000000	1211.8376360	517.0000000	1158.0000000	476.0093644	855.2716079	507.0000000	686.0000000	383.7114717	1730.1365660	657.0000000	1481.7898390	400.0000000	935.4054127	197.0000000	1010.9982970	617.0017027	1443.0000000	536.5723193	1627.2288460	272.0000000	1619.9041280	633.0000000	1164.8629120	710.0000000	800.0000000	496.6784790	1037.7917570	553.0000000	905.5166857	709.0000000	1182.5459720	805.5459716	1417.9514910	355.0000000	1482.7757490	820.7757490	1324.9538210
393	833.7573007	685.0000000	1496.9940240	636.0000000	1086.1978690	337.0000000	998.6984622	850.3015378	1067.0000000	328.7073171	1404.0000000	730.7112163	1216.4618690	518.0000000	1158.0750980	478.0750975	856.2579725	507.0000000	687.2917062	382.7082938	1731.0555310	657.0000000	1483.8598900	400.0000000	936.2075999	197.0000000	1010.4171140	617.5828865	1443.8018040	537.8018038	1628.2067330	272.0000000	1622.5561820	633.0000000	1165.7340070	710.0000000	800.0000000	497.7824902	1038.5062900	553.5062896	906.2288566	708.7711434	1183.2162970	806.2162971	1419.6919940	354.3080058	1483.5894830	821.0000000	1326.2325250
394	835.1084092	685.0000000	1496.4452210	636.0000000	1086.8957400	337.0000000	997.7182365	851.0000000	1067.5622370	329.0000000	1404.0000000	731.9400457	1220.0861030	520.0000000	1159.7888300	479.0000000	857.2443372	507.0000000	689.0000000	381.8776721	1731.9744950	657.0000000	1485.9299410	400.0000000	937.0069205	197.0069205	1010.0000000	618.2320304	1444.9060240	538.9060236	1629.1846200	272.0000000	1625.2082350	633.0000000	1166.6051010	710.0000000	800.0000000	498.8865014	1039.1598290	554.1598293	906.7994679	708.2005321	1183.8866230	806.8866226	1421.4182890	353.5817105	1484.4961040	821.0000000	1327.5112290
395	836.4595176	685.0000000	1495.8964180	636.0000000	1087.5936110	337.0000000	996.6101708	851.3898292	1068.4171570	329.0000000	1404.8265200	732.8265195	1223.9164970	522.9164969	1161.8856690	479.0000000	858.2307018	507.0000000	690.1741848	380.8258152	1732.8934600	657.0000000	1487.9999920	400.0000000	937.5741526	197.5741526	1010.0000000	619.0539484	1446.0102430	540.0102433	1630.1625070	272.0000000	1627.4460750	634.0000000	1167.0000000	709.5238043	800.0000000	499.9905126	1039.8133690	554.8133689	907.5233711	708.0000000	1184.5569480	807.5569481	1423.2044740	353.0000000	1485.2847700	821.2847700	1328.7899330
396	837.5731991	685.5731991	1495.3476140	636.0000000	1088.2061090	337.2061088	995.7124717	852.2875283	1069.2720770	329.0000000	1405.6954330	733.6954331	1227.0919290	526.0000000	1163.6947390	478.3052612	859.2170665	507.0000000	691.9561276	380.0000000	1733.8124250	657.0000000	1490.0700430	400.0000000	938.1999480	198.0000000	1010.0000000	619.8758664	1447.1144630	541.1144631	1631.0992730	272.0992732	1630.0981290	634.0000000	1167.3472900	709.0000000	800.0000000	501.0945238	1040.4669090	555.4669085	908.2335838	707.7664162	1185.3214130	808.0000000	1425.2316100	353.0000000	1485.9258480	821.9258482	1330.0485330
397	838.7475209	686.0000000	1494.8577380	636.1422621	1088.6995780	337.6995780	994.8147727	853.1852273	1070.1269970	329.0000000	1406.7981070	734.0000000	1231.2135100	528.2135097	1164.0000000	476.3348649	860.2034311	507.0000000	692.7637702	378.2362298	1734.7313900	657.0000000	1492.1400940	400.0000000	939.0015098	198.0015098	1010.0000000	620.6977844	1448.3092640	542.0000000	1631.7907440	272.7907436	1632.7501820	634.0000000	1168.2183850	709.0000000	800.0000000	502.1985350	1041.1703390	556.0000000	908.8041952	707.1958048	1186.2693970	808.0000000	1427.2587470	353.0000000	1486.8017550	822.0000000	1330.9527130
398	840.0986293	686.0000000	1494.4696750	636.5303246	1089.2730100	338.0000000	993.9170736	854.0829264	1070.9819180	329.0000000	1407.7261530	734.7261535	1235.0977550	531.0000000	1165.0000000	474.6522389	861.1897957	507.0000000	694.5585629	377.4414371	1735.6503550	657.0000000	1494.2101450	400.0000000	939.5687418	198.5687418	1009.6325150	621.3674851	1449.8708670	542.0000000	1632.6819530	273.0000000	1635.4022360	634.0000000	1169.0894790	709.0000000	799.7860675	503.2139325	1042.0668810	556.0668810	909.5300565	707.0000000	1187.1537110	808.1537110	1429.2021500	352.7978497	1487.0000000	822.7083765	1332.2118300
399	841.0000000	686.4497377	1494.0816130	636.9183871	1089.9708810	338.0000000	993.0193745	854.9806255	1071.8368380	329.0000000	1408.5950670	735.5950671	1239.0963090	529.9036911	1165.0000000	472.5553994	862.1761604	507.0000000	696.0855067	376.0000000	1736.5693200	657.0000000	1496.2801960	400.0000000	940.1922960	199.0000000	1009.0513310	621.9486689	1451.3058020	541.6941979	1633.6598400	273.0000000	1638.0542890	634.0000000	1169.9605740	709.0000000	799.0054137	503.9945863	1042.7204210	556.7204206	910.2383111	706.7616889	1187.8240370	808.8240365	1430.8988070	352.0000000	1487.6149980	823.0000000	1333.4905340
400	841.8008461	687.0000000	1493.5666150	637.0000000	1090.6687520	338.0000000	992.1216754	855.8783246	1072.4891470	329.4891465	1409.4639810	736.4639806	1242.6590290	526.3409711	1165.3828560	470.6171440	863.1625250	507.0000000	697.8552550	375.1447450	1737.4882850	657.0000000	1498.3502470	400.0000000	940.9944832	199.0000000	1009.0000000	622.7493249	1452.5798580	541.0000000	1634.0000000	273.6377271	1640.7063430	634.0000000	1170.8316690	709.0000000	799.0000000	505.0963550	1043.3739600	557.3739602	910.8089225	706.1910775	1188.6991330	809.0000000	1432.3618480	350.6381523	1488.3688410	823.3688406	1334.7692380
401	843.1074481	686.8925519	1493.0178120	637.0000000	1091.3666230	338.0000000	991.2239764	856.7760236	1073.1324640	330.0000000	1410.4707840	737.0000000	1245.0000000	522.2721862	1166.0000000	468.7759338	864.1488897	507.0000000	699.6500477	374.3499523	1738.4072500	657.0000000	1500.4202980	400.0000000	941.7966704	199.0000000	1009.0000000	623.5712429	1454.1000280	540.8999720	1634.4353050	274.4353048	1643.3583960	634.0000000	1171.4969290	709.4969286	798.8583197	506.1416803	1044.0275000	558.0274998	911.5367419	706.0000000	1189.0000000	809.6471169	1434.1246530	350.0000000	1489.0099190	824.0099188	1336.0479410
402	844.0888494	686.0000000	1492.4690080	637.0000000	1092.0456040	337.9543960	990.0472122	857.0000000	1073.9873840	330.0000000	1411.4947010	737.4947010	1245.0000000	517.2337393	1167.0000000	467.6790942	865.1352543	507.0000000	701.2148858	373.0000000	1739.3262150	657.0000000	1502.4903490	400.0000000	942.5988576	199.0000000	1009.0000000	624.3931609	1455.2888500	540.0000000	1635.1267750	275.1267751	1646.0104490	634.0000000	1172.1596440	710.0000000	798.0776659	506.9223341	1044.6810390	558.6810394	912.2430384	706.2430384	1189.0000000	810.5951003	1435.8144380	349.1855617	1489.6509970	824.6509970	1337.3266450
403	845.3110972	685.6889028	1491.9202050	637.0000000	1092.5390730	337.4609268	989.1356850	857.8643150	1074.8423040	330.0000000	1412.5142290	738.0000000	1244.4309860	512.4309858	1167.0000000	465.5822547	866.1216190	507.0000000	702.9467399	372.0532601	1740.2451800	657.0000000	1504.5603990	400.0000000	943.4010448	199.0000000	1009.0000000	625.2150789	1456.6013610	539.3986392	1635.8182460	275.8182455	1648.6625030	634.0000000	1173.0307390	710.0000000	798.0000000	507.9941751	1045.3345790	559.3345791	912.8136497	706.8136497	1189.0000000	811.5430837	1437.7647130	349.0000000	1490.2920750	825.2920752	1338.6053490
404	846.2664751	684.7335249	1491.3714020	637.0000000	1093.0460220	337.0000000	987.9223493	858.0000000	1075.6972240	330.0000000	1413.7430580	738.0000000	1242.2824790	508.2824795	1168.5145850	465.0000000	867.0763560	507.0763560	705.0486854	372.0000000	1741.1641450	657.0000000	1506.6304500	400.0000000	944.2032320	199.0000000	1009.0000000	626.0369969	1457.0000000	538.0021584	1636.5097160	276.5097159	1651.2224250	634.2224249	1173.9018330	710.0000000	797.2234650	508.7765350	1045.9881190	559.9881187	913.5434273	707.0000000	1189.0000000	812.4910671	1439.7918500	349.0000000	1490.9331530	825.9331534	1339.6251200
405	847.2218530	683.7781470	1490.8225990	637.0000000	1093.7438930	337.0000000	986.7545004	858.2454996	1076.3904250	330.3904252	1414.9718870	738.0000000	1239.4268660	504.4268663	1170.0000000	466.1972109	867.7738211	507.7738211	707.1726920	372.0000000	1742.0831100	657.0000000	1508.7005010	400.0000000	945.0054192	199.0000000	1009.0000000	626.8589149	1458.1452310	537.0000000	1637.2845200	277.0000000	1653.5523960	635.0000000	1174.7729280	710.0000000	797.0000000	509.7879839	1046.6416580	560.6416583	914.3503936	707.0000000	1189.0000000	813.4390505	1441.8189860	349.0000000	1491.5742320	826.5742316	1340.5293000
406	848.0000000	682.7493576	1490.2737950	637.0000000	1094.4417640	337.0000000	985.7974865	859.0000000	1076.9949450	330.9949449	1415.8490350	738.8490350	1237.0000000	500.3936603	1170.0000000	468.2940505	868.6664994	508.0000000	709.2966986	372.0000000	1743.0020740	657.0000000	1510.5448630	399.4551373	945.8076064	199.0000000	1009.0000000	627.6808329	1459.0000000	536.2931668	1638.2624070	277.0000000	1656.2044500	635.0000000	1175.0000000	710.6440224	797.0000000	510.8919951	1047.2951980	561.2951979	915.1573599	707.0000000	1189.2736740	814.2736743	1443.4319090	350.0000000	1492.3044940	827.0000000	1341.0000000
407	848.4255021	681.5744979	1489.7249920	637.0000000	1095.0987370	336.9012633	984.6662090	859.3337910	1077.8477710	331.0000000	1417.0108420	739.0108418	1235.0000000	496.7694270	1169.0164920	469.9835078	869.6528640	508.0000000	711.4207052	372.0000000	1743.9210390	657.0000000	1512.4263900	399.0000000	946.6097936	199.0000000	1009.0000000	628.5027509	1459.8969200	535.1030805	1639.1699140	277.1699135	1658.8565030	635.0000000	1175.5151170	711.0000000	797.0000000	511.9960063	1047.9487380	561.9487375	915.9643262	707.0000000	1189.9440000	814.9439998	1445.0317010	348.9682987	1493.2111150	827.0000000	1341.6305530
408	849.0000000	680.4613543	1489.1761890	637.0000000	1095.5922060	336.4077940	983.7685099	860.2314901	1078.7026910	331.0000000	1417.8797550	739.8797554	1233.0000000	492.5594073	1169.0000000	472.0735160	870.6392287	508.0000000	713.1304982	373.0000000	1744.5939730	656.4060273	1514.0822270	398.0000000	947.4119808	199.0000000	1009.0000000	629.3246689	1460.0000000	533.5841753	1639.8613840	277.8613839	1661.0943430	636.0000000	1176.3862120	711.0000000	797.0707230	513.0707230	1048.6022770	562.6022771	916.7712925	707.0000000	1190.0000000	815.8687872	1446.6577550	348.0000000	1494.1177370	827.0000000	1342.0000000
409	849.6291512	679.3708488	1488.6273860	637.0000000	1096.1211630	336.0000000	982.8708109	861.1291891	1079.5576110	331.0000000	1418.0415620	741.0415622	1232.0000000	487.9351740	1169.1703560	474.0000000	871.6255933	508.0000000	714.8870689	373.8870689	1745.3447560	656.0000000	1516.0000000	397.8477221	948.2141680	199.0000000	1008.8963470	630.1036526	1460.6911450	532.3088545	1640.7818540	278.0000000	1663.7463970	636.0000000	1177.2573060	711.0000000	797.8513769	513.8513769	1049.2558170	563.2558168	917.5782588	707.0000000	1190.0000000	816.8167706	1448.6848920	348.0000000	1495.0243580	827.0000000	1342.0247000
410	850.5845291	678.4154709	1488.0785830	637.0000000	1096.8190340	336.0000000	981.9731118	862.0268882	1080.4125310	331.0000000	1418.9104760	741.9104758	1232.0000000	482.8967271	1170.8960420	474.8960423	872.6119580	508.0000000	716.9642979	374.0000000	1746.2637210	656.0000000	1517.2223290	397.0000000	949.0000000	198.9836448	1008.3151640	630.6848364	1461.1248160	531.0000000	1641.7597410	278.0000000	1666.3984500	636.0000000	1178.1284010	711.0000000	798.6320307	514.6320307	1049.9093560	563.9093564	918.3852251	707.0000000	1190.5407630	817.5407628	1449.0000000	349.7120288	1495.9309800	827.0000000	1342.9288800
411	851.5399070	677.4600930	1487.6675040	637.3324962	1097.3655070	335.6344930	981.0754127	862.9245873	1081.2674510	331.0000000	1420.1022230	742.0000000	1232.0000000	477.8582802	1172.9498210	475.0000000	873.5983226	508.0000000	718.0883045	375.0000000	1747.1826850	656.0000000	1518.9138500	396.0861495	949.0000000	198.1814576	1008.0000000	631.3762094	1462.4853710	530.5146285	1642.7376280	278.0000000	1669.0505030	636.0000000	1178.9994950	711.0000000	799.5836240	515.0000000	1050.5628960	564.5628960	919.1921914	707.0000000	1191.0000000	818.2985239	1449.0000000	351.7391655	1496.5922740	827.5922736	1343.0000000
412	852.7004387	677.0000000	1487.2794410	637.7205587	1097.8589760	335.1410237	980.1777136	863.8222864	1082.1223720	331.0000000	1421.3310520	742.0000000	1232.0000000	472.8198333	1174.6324470	476.0000000	874.5846873	508.0000000	720.2123111	375.0000000	1748.1016500	656.0000000	1520.6704910	395.3295093	949.6207296	198.0000000	1008.0000000	632.1981274	1463.8338080	530.0000000	1643.5059450	278.5059451	1671.7025570	636.0000000	1179.8705900	711.0000000	800.6876352	515.0000000	1051.2164360	565.2164356	919.9991578	707.0000000	1191.0000000	819.2465073	1450.3520890	353.0000000	1497.3300090	828.0000000	1343.0000000
413	853.7435561	676.2564439	1486.8913790	638.1086212	1098.4984330	335.0000000	979.2800146	864.7199854	1082.9772920	331.0000000	1422.5598820	742.0000000	1234.0000000	468.6098136	1175.5156840	474.4843164	875.4037947	508.4037947	721.9449193	375.9449193	1749.0206150	656.0000000	1522.6040540	395.0000000	950.0000000	197.5770832	1008.0000000	633.0200454	1464.9867040	529.0132958	1644.2791880	279.0000000	1674.3546100	636.0000000	1180.7416840	711.0000000	801.7916464	515.0000000	1051.8699750	565.8699752	920.8061241	707.0000000	1191.1375260	820.1375257	1452.2681530	353.2681528	1498.2366310	828.0000000	1342.4799000
414	854.6989340	675.3010660	1486.5033160	638.4966837	1099.1963040	335.0000000	979.0000000	865.8735378	1083.5884630	330.4115374	1423.5577030	742.5577030	1237.6002060	466.0000000	1176.2912660	472.7087337	876.1432030	509.0000000	724.0326052	376.0326052	1749.9395800	656.0000000	1524.6741050	395.0000000	950.0000000	196.7748960	1008.0000000	633.8419634	1466.3838170	528.6161828	1645.1817790	279.1817791	1677.0066640	636.0000000	1181.6127790	711.0000000	802.8956575	515.0000000	1052.5235150	566.5235149	921.6130904	707.0000000	1191.8078510	820.8078512	1453.9921480	354.0000000	1499.0000000	828.1432522	1341.5757200
415	855.6543119	674.3456881	1486.1152540	638.8847462	1099.8941750	335.0000000	978.1917232	866.8082768	1084.2729180	330.0000000	1424.4266170	743.4266166	1242.2244390	467.0000000	1177.0668490	470.9331510	877.1295676	509.0000000	725.7559037	377.0000000	1750.8585450	656.0000000	1526.3299430	396.0000000	950.0272912	196.0000000	1008.0000000	634.6638814	1467.6901880	528.0000000	1645.8732490	279.8732495	1679.4657830	636.4657835	1182.3421500	710.6578498	803.9996687	515.0000000	1053.0000000	567.2503928	922.2970249	706.7029751	1192.6762440	821.0000000	1455.7207430	354.7207434	1499.0498740	829.0000000	1340.5354880
416	856.8622317	674.0000000	1485.7271910	638.7271913	1100.5920460	335.0000000	977.0015993	867.0000000	1085.0903950	329.9096046	1425.4179430	744.0000000	1245.3072090	470.3072091	1178.7771650	470.0000000	878.1159323	509.0000000	727.6221906	377.6221906	1751.7775100	656.0000000	1528.3999940	396.0000000	950.8294784	196.0000000	1008.0000000	635.4857994	1469.2517910	528.0000000	1646.7986340	280.0000000	1681.8965570	637.0000000	1182.9581070	710.0418929	805.0000000	515.1036799	1053.1234870	568.1234873	922.8676363	706.1323637	1193.4413950	821.4413954	1457.6322080	355.0000000	1499.9564950	829.0000000	1339.4744670
417	857.8579610	673.1420390	1485.3391290	638.3391288	1101.2050020	334.7949978	976.1034318	867.8965682	1085.6949150	329.3050848	1426.4573370	744.4573370	1247.0000000	474.0586926	1180.8740040	470.0000000	879.1022969	509.0000000	729.4169832	378.4169832	1752.6964750	656.0000000	1530.4700450	396.0000000	951.0000000	195.3683344	1008.0000000	636.3077174	1470.5751560	527.4248439	1647.5490830	280.5490835	1684.1343970	638.0000000	1183.8118490	710.0000000	805.2076911	516.0000000	1053.7770270	568.7770269	923.6197758	706.0000000	1194.1579970	822.0000000	1459.6593450	355.0000000	1500.8631170	829.0000000	1339.0000000
418	859.1502350	673.0000000	1484.9307970	638.0000000	1101.6984710	334.3015285	974.9128395	868.0871605	1086.2994350	328.7005651	1427.4613880	745.0000000	1248.0000000	478.0971394	1182.6864900	470.6864903	880.0886616	509.0000000	731.2117759	379.2117759	1753.6154400	656.0000000	1532.1258820	397.0000000	951.0000000	194.5661471	1007.9083340	637.0916661	1471.9607830	527.0000000	1648.3401950	281.0000000	1686.7864510	638.0000000	1184.4829140	709.5170859	806.3117023	516.0000000	1054.4305670	569.4305666	924.4267421	706.0000000	1195.0749400	822.0749396	1461.2722680	354.0000000	1501.0000000	829.7697380	1338.3732140
419	860.5013434	673.0000000	1484.3819940	638.0000000	1102.2714450	334.0000000	974.0151404	868.9848596	1086.9039550	328.0960453	1428.4880570	745.4880574	1249.0000000	482.7213728	1184.2392560	472.0000000	881.0530516	509.0530516	733.0065686	380.0065686	1754.3778810	656.3778812	1534.1959330	397.0000000	951.0000000	193.7639599	1007.3271500	637.6728499	1473.5223850	527.0000000	1649.2249170	281.2249175	1689.4385040	638.0000000	1185.1398250	709.0000000	807.2939539	516.2939539	1055.0841060	570.0841062	925.1652568	705.8347432	1195.7452650	822.7452651	1463.2994050	354.0000000	1501.6763600	830.0000000	1338.0000000
420	861.8524518	673.0000000	1483.8331910	638.0000000	1102.9693160	334.0000000	973.1174414	869.8825586	1087.7190920	328.0000000	1429.3569710	746.3569710	1249.0000000	487.7598196	1186.3360960	472.0000000	881.7505167	509.7505167	734.7190825	381.0000000	1755.0391560	657.0000000	1536.2659840	397.0000000	951.0000000	192.9617727	1007.0000000	638.3592579	1475.0839880	527.0000000	1649.9163880	281.9163878	1692.0640340	637.9359662	1186.0077210	708.9922789	808.0746077	517.0746077	1055.7376460	570.7376458	925.7358681	705.2641319	1196.4155910	823.4155906	1464.2309000	352.7691005	1502.4122300	830.4122298	1337.2719600
421	863.2035602	673.0000000	1483.2843880	638.0000000	1103.6671870	334.0000000	972.0000000	870.1034510	1088.4058880	327.5941125	1430.3194490	747.0000000	1249.0000000	492.7982665	1188.0187220	471.0000000	882.6335420	510.0000000	736.8430891	381.0000000	1755.9581210	657.0000000	1538.3360350	397.0000000	951.0000000	192.1595855	1007.0000000	639.1811759	1476.6455900	527.0000000	1650.8596410	282.0000000	1694.3283970	637.0000000	1186.6236780	708.3763221	808.8552615	517.8552615	1056.3911850	571.3911854	926.3064795	704.6935205	1197.1215040	824.0000000	1465.9394640	352.0000000	1503.0753890	831.0000000	1336.3677800
422	864.5546686	673.0000000	1482.8130300	638.1869700	1104.2581350	333.7418650	971.7362568	871.2637432	1089.0147180	327.0000000	1431.3876910	747.3876913	1251.0058590	497.0058593	1190.1155610	471.0000000	883.6199066	510.0000000	737.9670957	382.0000000	1756.8770860	657.0000000	1540.4060860	397.0000000	951.4543880	191.5456120	1007.0000000	640.0030939	1478.2071930	527.0000000	1651.5922220	282.5922218	1696.9804510	637.0000000	1187.3388950	708.0000000	809.6359153	518.6359153	1057.0632510	572.0000000	926.8770908	704.1229092	1198.0694870	824.0000000	1467.3905970	350.6094031	1503.9820100	831.0000000	1335.4636000
423	865.9057771	673.0000000	1482.4249670	638.5750325	1104.7516040	333.2483958	970.7716861	872.0000000	1089.8696380	327.0000000	1432.3628940	748.0000000	1254.2183060	500.0000000	1192.2124010	471.0000000	884.6062713	510.0000000	740.0911023	382.0000000	1757.7960510	657.0000000	1542.4761370	397.0000000	952.0216200	190.9783800	1007.0000000	640.8250119	1479.7687950	527.0000000	1652.4012010	283.0000000	1699.6325040	637.0000000	1188.1484850	707.8515151	810.4165691	519.4165691	1057.9874950	572.0000000	927.6331465	704.0000000	1199.0123540	824.0123536	1469.1168920	349.8831078	1504.6283580	831.6283576	1334.5594200
424	867.2568855	673.0000000	1482.0369050	638.9630950	1105.3465860	333.0000000	969.6479654	872.3520346	1090.7245580	327.0000000	1433.5917240	748.0000000	1258.4283260	502.0000000	1193.9257730	471.9257729	885.5926359	510.0000000	742.1521049	382.1521049	1758.7150160	657.0000000	1544.5461870	397.0000000	952.5888520	190.4111480	1007.0000000	641.6469299	1481.3303980	527.0000000	1653.2680560	283.2680558	1702.2845580	637.0000000	1188.7644420	707.2355582	811.1972229	520.1972229	1058.6446970	572.6446975	928.3112068	703.6887932	1199.6826790	824.6826791	1470.7782340	349.0000000	1505.3810400	832.0000000	1333.6552400
425	868.6079939	673.0000000	1481.5033880	639.0000000	1106.0444570	333.0000000	968.7502663	873.2497337	1091.0000000	326.4205216	1434.5802190	748.5802185	1263.0000000	500.9474409	1195.9918670	472.0000000	886.5790006	510.0000000	743.9249019	383.0000000	1759.6339810	657.0000000	1546.2020250	398.0000000	953.2207361	190.0000000	1007.0000000	642.4688479	1482.6307400	527.6307397	1653.9595260	283.9595262	1704.9366110	637.0000000	1189.5379650	707.0000000	811.9778767	520.9778767	1059.2982370	573.2982371	928.8818181	703.1181819	1200.4992240	825.0000000	1472.0000000	347.6088432	1506.2034070	832.2034072	1332.7510600
426	869.9591023	673.0000000	1480.9545850	639.0000000	1106.7423280	333.0000000	967.8525672	874.1474328	1091.4343990	326.0000000	1435.6351690	749.0000000	1264.4785640	496.5214355	1197.0000000	472.3255074	887.5653652	510.0000000	746.0489085	383.0000000	1760.5529460	657.0000000	1548.2720760	398.0000000	954.0162093	189.9837907	1007.0000000	643.2907659	1484.0000000	528.0393896	1654.9206480	284.0000000	1707.5886650	637.0000000	1190.2892490	706.7107512	812.0000000	522.0727241	1059.9517770	573.9517767	929.4524295	702.5475705	1201.3162230	825.3162233	1473.2957780	346.7042219	1506.8444850	832.8444854	1331.8468800
427	871.3102108	673.0000000	1480.4057820	639.0000000	1107.3112680	332.6887323	966.9361740	875.0000000	1092.2893190	326.0000000	1436.0000000	749.8639981	1266.6270710	492.3729291	1198.0000000	470.6428814	888.5517299	510.0000000	748.1729151	383.0000000	1761.4719100	657.0000000	1550.3421270	398.0000000	954.5834413	189.4165587	1007.0000000	644.1126839	1484.4249660	529.4249656	1655.8985350	284.0000000	1709.2407180	636.0000000	1190.9052060	706.0947944	811.8750293	523.1249707	1060.6053160	574.6053163	930.0325846	702.0000000	1201.9865490	825.9865488	1475.0220730	345.9779266	1507.6866910	833.0000000	1330.9427000
428	872.6613192	673.0000000	1479.8569790	639.0000000	1107.8047370	332.1952630	965.7642759	875.2357241	1093.0000000	325.8557613	1437.0656390	750.0656389	1270.1897910	489.1897908	1199.0000000	468.9602554	889.5380945	510.0000000	750.2099553	382.7900447	1762.2763910	656.7236093	1552.4121780	398.0000000	955.1506733	188.8493267	1007.0000000	644.9346019	1485.0000000	530.7483812	1656.6197240	284.6197238	1711.8927720	636.0000000	1191.7370350	706.0000000	811.0943755	523.9056245	1061.3660780	575.0000000	930.8395510	702.0000000	1202.6568740	826.6568743	1476.6441400	345.0000000	1508.4195350	833.4195350	1330.0385200
429	874.0087876	673.0087876	1479.3081750	639.0000000	1108.4217270	332.0000000	964.8665768	876.1334232	1093.0000000	325.0008412	1437.9345530	750.9345525	1273.7525110	492.7525108	1199.0965800	466.9034204	890.5244592	510.0000000	752.0047480	381.9952520	1762.9261970	656.0738030	1554.4822290	398.0000000	955.7179053	188.2820947	1007.0000000	645.7565199	1485.0000000	532.3099838	1657.4400950	285.0000000	1714.5448250	636.0000000	1192.4300130	705.5699874	811.0000000	524.9705441	1062.2903220	575.0000000	931.4571567	701.5428433	1203.3272000	827.3271998	1478.2570630	346.0000000	1509.0857200	834.0000000	1329.1343400
430	874.9641656	673.9641656	1478.7593720	639.0000000	1109.0845690	331.9154313	963.9688777	877.0311223	1093.8540790	325.0000000	1439.1362730	751.0000000	1275.9010170	496.9010172	1200.0000000	465.1807898	891.5108238	510.0000000	753.5066475	380.4933525	1763.8145920	656.0000000	1556.5522790	398.0000000	956.4032450	188.0000000	1007.0000000	646.5784380	1485.0000000	533.8715863	1658.4179820	285.0000000	1717.1968780	636.0000000	1193.0650110	705.0000000	810.9472814	526.0527186	1063.0000000	575.2145668	932.0392700	701.0000000	1203.9975250	827.9975253	1480.2841990	346.0000000	1509.9923410	834.0000000	1328.2301600
431	876.3004309	674.0000000	1478.2105690	639.0000000	1109.5780380	331.4219620	963.0711786	877.9288214	1094.5013380	324.4986620	1440.3651020	751.0000000	1275.0000000	501.4842505	1200.0000000	463.0839503	892.4971885	510.0000000	755.0120872	379.0000000	1764.7335570	656.0000000	1558.6223300	398.0000000	957.1452625	187.8547375	1007.0000000	647.4003560	1485.3063110	535.3063108	1659.3958690	285.0000000	1719.8489320	636.0000000	1193.9361050	705.0000000	810.1666276	526.8333724	1063.1388110	576.0000000	932.8462363	701.0000000	1204.9444840	828.0000000	1482.3113360	346.0000000	1510.6356630	834.6356627	1327.3259790
432	877.4607079	674.4607079	1477.6617660	639.0000000	1110.1011260	331.0000000	962.1734796	878.8265204	1095.1497050	324.0000000	1441.5939310	751.0000000	1274.0000000	506.1084838	1201.0000000	461.9871107	893.4835531	510.0000000	756.8033397	378.1966603	1765.6525220	656.0000000	1560.6923810	398.0000000	957.7124945	187.2875055	1006.8428290	648.1571714	1486.0000000	536.5805779	1660.3737550	285.0000000	1722.3542500	636.3542501	1194.5707760	704.4292235	810.0000000	527.8683641	1064.0445870	576.0445873	933.4618840	700.5381160	1205.8924670	828.0000000	1484.2393360	345.7606636	1511.3913710	835.0000000	1327.0000000
433	878.5884342	675.0000000	1477.1129620	639.0000000	1110.7989970	331.0000000	961.2757805	879.7242195	1096.0000000	323.9953744	1442.5817800	751.5817797	1274.0000000	511.1469307	1202.1097290	461.0000000	894.4699178	510.0000000	758.5981323	377.4018677	1766.4041020	655.5958981	1562.3482190	399.0000000	958.3955931	187.0000000	1006.2616450	648.7383552	1486.1005370	538.1005368	1661.2486490	285.2486486	1724.7388250	637.0000000	1195.0000000	703.7359192	810.0000000	528.9723753	1064.6981270	576.6981269	934.0324954	699.9675046	1206.5942880	828.5942882	1485.9513960	345.0000000	1512.2979920	835.0000000	1327.0000000
434	879.9395426	675.0000000	1476.5641590	639.0000000	1111.4968680	331.0000000	960.3780814	880.6219186	1096.0000000	323.1404544	1443.6373770	752.0000000	1274.0000000	516.1853775	1203.8531730	461.8531727	895.4562824	510.0000000	760.1414663	376.0000000	1767.0762380	655.0000000	1564.0040560	400.0000000	959.0000000	186.8022197	1006.0000000	649.4518964	1487.0000000	539.2895695	1661.9401190	285.9401190	1726.9835000	636.0165002	1195.0955830	702.9044166	809.9236135	530.0000000	1065.3516670	577.3516665	934.6031067	699.3968933	1207.3742200	829.0000000	1487.6919270	344.3080730	1513.1446840	835.1446837	1327.0000000
435	880.2906510	676.0000000	1476.0153560	639.0000000	1112.1947390	331.0000000	960.0000000	881.7348504	1096.7144660	323.0000000	1444.6125000	752.6125001	1275.0000000	520.8096109	1205.8891940	462.0000000	896.0000000	510.4426470	761.8948245	375.1051755	1767.9952030	655.0000000	1566.0741070	400.0000000	959.0000000	186.0000325	1005.8063840	650.1936160	1487.0000000	540.8511721	1662.8932020	286.0000000	1729.6287190	636.0000000	1195.7115400	702.2884597	809.0000000	530.1803977	1066.0000000	578.0073626	935.1737181	698.8262819	1208.3222040	829.0000000	1489.1253290	342.8746709	1513.7857620	835.7857619	1327.4623140
436	881.4537924	676.4537924	1475.4665530	639.0000000	1112.8926100	331.0000000	959.2897900	882.7102100	1097.5693860	323.0000000	1445.6808220	753.0000000	1277.7209880	524.7209877	1207.9860340	462.0000000	896.4290117	511.0000000	763.6896172	374.3103828	1768.9141680	655.0000000	1567.8090420	400.8090418	959.5672090	185.4327910	1005.2252000	650.7747998	1488.0000000	541.4127746	1663.8710890	286.0000000	1732.2807720	636.0000000	1196.0000000	701.5368490	808.7988925	531.2011075	1066.0000000	578.9316072	935.7443294	698.2556706	1209.2701870	829.0000000	1490.0000000	341.2098348	1514.6036430	836.0000000	1328.3664940
437	882.5786543	677.0000000	1474.9177490	639.0000000	1113.5904810	331.0000000	958.3920910	883.6079090	1098.4243060	323.0000000	1446.9096510	753.0000000	1281.4012230	528.0000000	1210.0828740	462.0000000	897.4153763	511.0000000	765.4844099	373.5155901	1769.8331330	655.0000000	1569.7999950	401.0000000	960.1901283	185.0000000	1005.0000000	651.5034369	1488.0000000	542.9743772	1664.8489760	286.0000000	1734.9328260	636.0000000	1196.0000000	700.6657544	808.0182387	531.9817613	1066.6051790	579.6051786	936.4453935	698.0000000	1210.1542700	828.8457301	1491.4030880	340.0000000	1515.5102650	836.0000000	1329.3827910
438	883.6574415	677.6574415	1474.3689460	639.0000000	1114.2883520	331.0000000	957.4943919	884.5056081	1099.1974430	322.8025574	1447.8050270	753.8050273	1285.0254570	530.0000000	1212.1797130	462.0000000	898.4017410	511.0000000	767.3948520	373.0000000	1770.7520970	655.0000000	1571.4558330	402.0000000	960.9923155	185.0000000	1005.0000000	652.3253549	1489.0000000	543.5359798	1665.8268630	286.0000000	1737.1706650	637.0000000	1196.0000000	699.7946599	807.2375849	532.7624151	1067.2587180	580.2587182	937.2523598	698.0000000	1210.8245950	828.1754046	1493.4302250	340.0000000	1516.4168860	836.0000000	1330.6614940
439	884.8666576	678.0000000	1473.8201430	639.0000000	1114.9862230	331.0000000	956.4296375	885.0000000	1099.8019620	322.1980376	1448.6739410	754.6739409	1289.7522930	529.2477067	1214.0000000	461.7234473	899.3881056	511.0000000	769.1046451	372.0000000	1771.6710620	655.0000000	1573.5258840	402.0000000	961.0000000	184.2054973	1005.0000000	653.1472729	1490.0000000	544.0975823	1666.8047490	286.0000000	1739.8227190	637.0000000	1196.0000000	698.9235653	806.4569311	533.5430689	1067.9122580	580.9122579	938.0593261	698.0000000	1211.6999240	828.0000000	1495.4573620	340.0000000	1517.0000000	836.3235075	1331.6648200
440	885.8610906	678.8610906	1473.2713400	639.0000000	1115.6840940	331.0000000	955.4061005	885.5938995	1100.4064820	321.5935178	1449.7677120	755.0000000	1293.6079060	526.3920935	1215.3733920	461.0000000	900.3744703	511.0000000	771.2286517	372.0000000	1772.5900270	655.0000000	1575.1817210	401.0000000	961.4219235	183.5780765	1005.0000000	653.9691909	1490.6591850	545.0000000	1667.7826360	286.0000000	1742.4747720	637.0000000	1196.0000000	698.0524707	805.6762773	534.3237227	1068.5657970	581.5657975	938.8662925	698.0000000	1212.6479070	828.0000000	1497.4844980	340.0000000	1517.2301290	837.0000000	1332.8046880
441	886.1093617	680.1093617	1472.8038040	639.1961963	1116.2700900	331.2700899	954.5084014	886.4915986	1101.0155590	321.0000000	1450.7046610	755.7046613	1296.0000000	522.3444842	1217.4702320	461.0000000	901.3608349	511.0000000	773.2493671	371.7506329	1773.5089920	655.0000000	1577.2517720	401.0000000	961.9891555	183.0108445	1005.0000000	654.7911089	1491.0000000	546.2207875	1668.7605230	286.0000000	1745.1268260	637.0000000	1196.0000000	697.1813762	804.8523893	535.0000000	1069.0000000	582.3101895	939.6732588	698.0000000	1213.4213580	828.4213583	1499.5116350	340.0000000	1518.0966970	837.0966971	1334.0589670
442	887.0647397	681.0647397	1472.4157410	639.5842588	1116.7635590	331.7635592	953.6107024	887.3892976	1101.8704790	321.0000000	1451.8111570	756.0000000	1297.0000000	517.7202509	1219.0000000	460.4329286	902.3471996	511.0000000	775.0624513	371.0000000	1774.4279570	655.0000000	1578.9346700	400.0653302	962.5563875	182.4436125	1005.0000000	655.6130269	1491.7823900	547.0000000	1669.7384100	286.0000000	1747.7788790	637.0000000	1196.4877050	696.5122954	803.7483781	535.0000000	1069.1657700	583.1657699	940.0000000	697.5197749	1214.0916840	829.0916838	1501.5387720	340.0000000	1518.7377750	837.7377753	1334.9631470
443	888.0201176	682.0201176	1472.0276790	639.9723213	1117.3634930	332.0000000	952.7130033	888.2869967	1102.5129350	320.4870653	1453.0282750	756.0282749	1297.0000000	512.6818040	1218.0000000	458.7503026	903.2358655	510.7641345	777.1864579	371.0000000	1775.3469220	655.0000000	1580.9776600	400.0000000	963.0000000	181.8251756	1004.6924480	656.3075525	1492.3439930	548.0000000	1670.5064980	286.5064982	1750.0167190	636.0000000	1197.0000000	695.8534006	802.6443669	535.0000000	1069.8193100	583.8193095	940.2871914	697.0000000	1214.7620090	829.7620093	1503.1516950	339.0000000	1519.5357800	838.0000000	1336.2265860
444	888.9754955	682.9754955	1471.4903400	640.0000000	1118.0613640	332.0000000	951.8153042	889.1846958	1103.1661060	320.0000000	1453.8971880	756.8971885	1296.0000000	508.6433571	1218.0000000	456.6534630	903.9333307	510.0666693	779.2195316	371.2195316	1776.2658870	655.0000000	1583.0337370	399.9662632	963.0000000	181.0229884	1004.1112640	656.8887363	1493.6403520	548.6403525	1671.2799700	287.0000000	1752.6687730	636.0000000	1197.0000000	694.9823060	801.5403557	535.0000000	1070.4728490	584.4728492	941.0941577	697.0000000	1215.0000000	830.6114137	1505.1788310	339.0000000	1520.4424010	838.0000000	1337.5052900
445	889.9308734	683.9308734	1470.9415370	640.0000000	1118.7592350	332.0000000	950.9176051	890.0823949	1104.0148680	319.9851325	1454.7661020	757.7661021	1295.0135230	504.0135226	1219.0000000	455.5566235	904.8920800	510.0000000	781.0202575	372.0000000	1777.1848520	655.0000000	1584.7035480	399.0000000	963.0000000	180.2208012	1004.0000000	657.6645674	1495.0000000	549.0529842	1672.1823320	287.1823322	1755.3208260	636.0000000	1197.0000000	694.1112115	801.0000000	535.5636554	1071.1263890	585.1263888	941.9011240	697.0000000	1215.3955540	831.3955535	1507.2059680	339.0000000	1521.0000000	838.3490227	1338.7839930
446	890.8862514	684.8862514	1470.3927340	640.0000000	1119.4571060	332.0000000	950.0199060	890.9800940	1104.6193870	319.3806127	1455.8980480	758.0000000	1294.0000000	499.3948905	1220.0000000	454.4597839	905.8784446	510.0000000	783.1442641	372.0000000	1778.1038170	655.0000000	1586.7735990	399.0000000	963.0000000	179.4186140	1004.0000000	658.4864854	1495.6145870	550.0000000	1672.8738030	287.8738026	1757.9728800	636.0000000	1197.5373190	693.4626815	800.3323334	536.0000000	1071.7799280	585.7799284	942.5006955	696.4993045	1216.0931670	832.0000000	1509.1648300	338.8351701	1521.2556440	839.0000000	1340.0626970
447	892.1902436	685.0000000	1469.8439310	640.0000000	1120.1549770	332.0000000	949.8293137	892.1706863	1105.2239070	318.7760929	1456.7968220	758.7968224	1292.5449370	495.5449369	1219.5495340	452.5495336	906.8648093	510.0000000	785.2682707	372.0000000	1779.0227820	655.0000000	1588.8436500	399.0000000	963.0000000	178.6164268	1003.7819260	659.2180741	1496.8316910	550.8316914	1673.7994170	288.0000000	1759.6249330	635.0000000	1198.0000000	692.7832359	799.2283222	536.0000000	1072.6130160	586.0000000	943.0713068	695.9286932	1217.0000000	832.0411504	1510.8460280	338.0000000	1522.1622660	839.0000000	1341.3414010
448	893.5413520	685.0000000	1469.2951270	640.0000000	1120.8528480	332.0000000	948.9032885	893.0000000	1105.8284270	318.1715731	1457.6657360	759.6657360	1289.3964310	492.3964305	1218.0668440	451.0668442	907.6018708	509.3981292	787.3922773	372.0000000	1779.9417470	655.0000000	1590.6460840	399.6460843	963.0000000	177.8142396	1003.2007420	659.7992579	1498.0000000	550.6764217	1674.7773040	288.0000000	1762.2769860	635.0000000	1198.0621250	691.9378745	798.1243110	536.0000000	1073.3799010	586.3799009	943.6419182	695.3580818	1217.0000000	832.9891338	1512.4589510	337.0000000	1523.0487110	839.0487106	1342.4384800
449	894.8924604	685.0000000	1468.7463240	640.0000000	1121.3894170	331.6105831	948.0000000	893.3662497	1106.6122790	318.0000000	1458.5346500	760.5346496	1287.0000000	488.9364041	1219.4158450	449.5841547	908.4233250	509.0000000	789.5162839	372.0000000	1780.8607110	655.0000000	1592.5695390	400.0000000	963.0000000	177.0120524	1003.0000000	660.5380258	1498.0000000	549.1148191	1675.0000000	288.7551903	1764.9290400	635.0000000	1198.6780820	691.3219176	797.0202998	536.0000000	1074.0472920	587.0000000	944.2125295	694.7874705	1217.6626420	833.6626420	1514.4860880	337.0000000	1523.6897890	839.6897887	1343.4845950
450	896.2435688	685.0000000	1468.1975210	640.0000000	1121.8828860	331.1171139	947.5504301	894.4495699	1107.3303600	317.6696403	1459.5707250	761.0000000	1285.0000000	484.7263844	1220.8985350	448.1014652	909.4096896	509.0000000	791.6402905	372.0000000	1781.7796760	655.0000000	1594.6395890	400.0000000	963.0000000	176.2098652	1002.7454810	661.2545187	1498.0000000	547.5532165	1675.7330770	289.0000000	1767.4108950	634.5891050	1199.4158340	691.0000000	796.2337003	536.7662997	1074.9715370	587.0000000	944.7831409	694.2168591	1218.3329670	834.3329675	1516.0990110	336.0000000	1524.4679160	840.0000000	1344.5397340
451	897.5946772	685.0000000	1467.6487180	640.0000000	1122.5322470	331.0000000	946.5088875	895.0000000	1107.9348800	317.0651205	1460.5653700	761.5653700	1284.7793380	479.7793385	1221.0000000	446.0466539	910.3960543	509.0000000	793.5404397	371.4595603	1782.6986410	655.0000000	1596.7096400	400.0000000	963.4188349	175.5811651	1002.1642970	661.8357025	1498.0000000	545.9916140	1676.7109640	289.0000000	1769.8189330	634.0000000	1200.2869290	691.0000000	795.2264909	537.0000000	1075.6334130	587.6334129	945.3537522	693.6462478	1219.0032930	835.0032929	1518.1261470	336.0000000	1525.3745380	840.0000000	1345.6277890
452	898.9457857	685.0000000	1467.0999150	640.0000000	1123.2301180	331.0000000	946.0000000	895.7606507	1108.5393990	317.5393993	1461.6141700	762.0000000	1284.0000000	475.0637042	1222.0000000	444.3640279	911.3824189	509.0000000	795.4740902	371.0000000	1783.6176060	655.0000000	1598.7796910	400.0000000	963.9860669	175.0139331	1001.5831140	662.4168863	1498.0000000	544.4300114	1677.0000000	289.6888507	1772.4709870	634.0000000	1201.1117390	690.8882606	794.1224797	537.0000000	1076.2869530	588.2869526	945.9243636	693.0756364	1219.6736180	835.6736184	1520.1532840	336.0000000	1526.1988100	840.1988097	1346.6409870
453	900.2099358	684.7900642	1466.5511110	640.0000000	1123.9279890	331.0000000	945.2715464	896.7284536	1109.1439190	318.1439191	1462.0000000	762.8429991	1283.0000000	470.4394709	1222.5181760	442.4818239	912.3687836	509.0000000	797.5980968	371.0000000	1784.5365710	655.0000000	1600.8497420	400.0000000	964.0000000	174.2175171	1001.0019300	662.9980701	1497.9069510	542.9069510	1677.6667380	290.0000000	1774.7088270	633.0000000	1201.7276960	690.2723037	793.3059525	537.6940475	1076.9404920	588.9404922	946.4949749	692.5050251	1220.3439440	836.3439439	1522.1804210	336.0000000	1526.8398880	840.8398879	1347.7709830
454	901.1653137	683.8346863	1466.0023080	640.0000000	1124.4425500	330.5574504	944.1144864	897.0000000	1109.7484390	318.7484389	1463.0507900	763.0507904	1282.5764600	465.5764600	1224.0008660	440.9991344	913.2511277	508.7488723	799.7221034	371.0000000	1785.4555360	655.0000000	1602.0000000	399.0802069	964.0000000	173.4153299	1000.4207460	663.5792539	1497.0000000	541.7210198	1678.0000000	290.6446243	1777.3608800	633.0000000	1202.4859990	690.0000000	792.3286709	538.0000000	1077.8400880	589.0000000	947.0927530	692.0000000	1221.0201800	837.0000000	1524.1467650	335.8532348	1527.6801890	841.0000000	1348.7422400
455	902.0000000	682.8293162	1465.4535050	640.0000000	1124.9360190	330.0639811	943.1832550	897.8167450	1110.4991590	319.0000000	1463.9197040	763.9197040	1281.8421670	460.8421672	1225.6838500	440.0000000	913.9485929	508.0514071	801.8461100	371.0000000	1786.3745010	655.0000000	1603.9898440	399.0000000	964.0000000	172.6131427	999.8395623	664.1604377	1497.0000000	540.1594172	1678.6225110	291.0000000	1780.0129330	633.0000000	1203.3570940	690.0000000	792.0000000	538.7753403	1078.5404650	589.5404646	947.8997193	692.0000000	1221.9681630	837.0000000	1525.8204810	335.0000000	1528.4149380	841.4149375	1349.9141760
456	902.3689628	681.6310372	1464.9047020	640.0000000	1125.6073880	330.0000000	942.2855560	898.7144440	1111.3540790	319.0000000	1465.0000000	764.1152737	1281.0000000	456.1525573	1227.0000000	438.6335239	914.9136640	508.0000000	803.9701166	371.0000000	1787.2934660	655.0000000	1606.0598950	399.0000000	964.0000000	171.8109555	999.2583785	664.7416215	1497.0000000	538.5978147	1679.4245450	291.4245454	1781.6649870	632.0000000	1204.1613530	689.8386466	791.1206485	539.0000000	1079.2743630	590.0000000	948.4997022	691.5002978	1222.6478140	837.6478137	1527.8476170	335.0000000	1529.0792180	842.0000000	1350.8434940
457	903.3243407	680.6756593	1464.3558980	640.0000000	1126.3052590	330.0000000	941.3878569	899.6121431	1112.1477850	318.8522153	1465.2433180	765.2433176	1281.4716760	453.0000000	1228.0000000	437.5366843	915.9000286	508.0000000	806.0941232	371.0000000	1788.2124310	655.0000000	1608.1299460	399.0000000	964.0000000	171.0087683	999.0000000	665.4565156	1497.0000000	537.0362121	1680.1640710	292.0000000	1784.2241810	631.7758186	1204.7773100	689.2226898	790.3046576	539.6953424	1080.1404370	590.1404371	949.0703136	690.9296864	1223.3181390	838.3181392	1529.4605400	334.0000000	1529.9858400	842.0000000	1351.7476740
458	904.3955819	680.0000000	1463.8070950	640.0000000	1127.0022130	329.9977869	941.0000000	900.7210257	1112.7523040	318.2476955	1466.1587190	766.0000000	1286.0959090	454.0000000	1229.0000000	435.8540583	916.8863933	508.0000000	808.2181298	371.0000000	1789.1313960	655.0000000	1610.1999970	399.0000000	964.0000000	170.2065811	999.0000000	666.2784336	1497.0000000	535.4746095	1681.1003790	292.1003794	1786.5548800	631.0000000	1205.3932670	688.6067329	789.3268397	540.0000000	1080.7939770	590.7939767	949.6409249	690.3590751	1223.9884650	838.9884647	1531.3448400	333.6551603	1530.8924610	842.0000000	1352.9218600
459	905.5279898	679.4720102	1463.2582920	640.0000000	1127.4956820	329.5043177	940.2995655	901.7004345	1113.5046260	318.0000000	1467.2740380	766.2740380	1290.2163240	456.2163245	1229.0000000	433.7572188	917.6171330	507.3828670	810.3421364	371.0000000	1790.0503610	655.0000000	1612.1909530	399.1909526	964.0000000	169.4043939	999.0000000	667.1003516	1497.0000000	533.9130070	1681.7918500	292.7918498	1789.2069340	631.0000000	1206.0130450	688.0000000	789.0000000	540.7771715	1081.4475160	591.4475163	950.2115363	689.7884637	1224.9316700	839.0000000	1533.1006000	333.0000000	1531.5650370	842.5650367	1353.8489270
460	906.6835852	679.0000000	1462.7094890	640.0000000	1127.9891520	329.0108484	939.1541114	902.0000000	1114.3595460	318.0000000	1468.1429520	767.1429516	1294.0719380	459.0719377	1229.2401480	431.7598518	918.4449090	507.0000000	812.4661430	371.0000000	1790.9693260	655.0000000	1613.9258850	400.0000000	964.0000000	168.6022067	999.0000000	667.9222696	1497.4586260	532.5413737	1682.4833200	293.4833202	1791.8589870	631.0000000	1206.8841390	688.0000000	788.1188173	541.0000000	1082.1010560	592.1010559	950.7821476	689.2178524	1225.0000000	839.8796534	1534.1277370	332.0000000	1532.2914900	843.0000000	1355.0460000
461	908.0245321	679.0245321	1462.1606850	640.0000000	1128.6825290	329.0000000	938.2112741	902.7887259	1115.1516500	317.8483497	1469.0167800	768.0000000	1297.6346580	462.6346576	1230.0000000	429.9777532	919.4312737	507.0000000	814.5901495	371.0000000	1791.8882900	655.0000000	1615.9959360	400.0000000	964.0000000	167.8000195	998.4737799	668.5262201	1498.0000000	531.2040154	1683.2471910	294.0000000	1794.5110410	631.0000000	1207.7552340	688.0000000	788.0000000	541.9851939	1082.7545960	592.7545956	951.4988765	689.0000000	1225.5852280	840.5852276	1535.8166190	331.1833812	1533.0000000	843.1981120	1355.9501800
462	908.9799100	679.9799100	1461.6118820	640.0000000	1129.2689830	329.2689834	937.0292485	903.0000000	1115.7561700	317.2438299	1470.1736720	768.1736720	1300.4902710	466.4902708	1230.7913140	428.2086864	920.4176383	507.0000000	815.7141561	370.0000000	1792.8072550	655.0000000	1618.0659870	400.0000000	964.0000000	166.9978323	998.0000000	669.1518921	1498.2528520	529.7471477	1684.1591540	294.1591542	1797.1630940	631.0000000	1208.0000000	687.3736716	787.9369225	543.0630775	1083.4081350	593.4081352	952.2162636	688.7837364	1226.2555530	841.2555531	1537.7677960	331.0000000	1533.1047330	844.0000000	1357.0000000
463	910.3226969	680.0000000	1461.0630790	640.0000000	1129.7624530	329.7624526	936.1229828	903.8770172	1116.5100920	317.0000000	1471.0425860	769.0425855	1303.3458840	470.3458840	1231.0000000	426.1982876	921.4040030	507.0000000	817.4239492	369.0000000	1793.5135150	654.4864847	1620.1360380	400.0000000	964.0000000	166.1956451	998.0000000	669.9738101	1499.5049760	529.0000000	1684.8506250	294.8506246	1799.8151480	631.0000000	1208.3517310	686.6482688	787.1562687	543.8437313	1084.0616750	594.0616748	952.7868749	688.2131251	1226.9258790	841.9258786	1539.3807200	330.0000000	1534.0113550	844.0000000	1357.4869520
464	911.6738053	680.0000000	1460.5142760	640.0000000	1130.3619280	330.0000000	935.9043857	905.0000000	1117.0000000	317.3650126	1471.9114990	769.9114991	1306.0000000	474.2849600	1230.0000000	424.5156616	922.3903676	507.0000000	819.0945700	367.9054300	1794.2309720	654.0000000	1622.2060890	400.0000000	964.0000000	165.3934579	997.4373353	670.5626647	1500.7541850	528.2458149	1685.5420950	295.5420949	1802.4672010	631.0000000	1208.9676880	686.0323120	786.3756149	544.6243851	1084.7152140	594.7152144	953.3574863	687.6425137	1227.8431600	842.0000000	1541.2883980	329.7116021	1534.9179760	844.0000000	1358.5414000
465	913.0176167	680.0176167	1460.0000000	640.0345275	1131.0422840	330.0422844	935.0000000	905.3651525	1117.1555160	318.1555159	1472.7804130	770.7804127	1307.0000000	478.9091933	1230.0000000	422.4188220	923.3767322	507.0000000	820.5964695	366.4035305	1795.1499370	654.0000000	1624.2761400	400.0000000	963.7109847	164.7109847	996.8561515	671.1438485	1501.8584050	527.1415952	1686.3303110	296.0000000	1804.7050410	630.0000000	1209.8253990	686.0000000	785.5949611	545.4050389	1085.5214970	595.0000000	953.9280976	687.0719024	1228.5594230	842.5594228	1543.0207790	329.0000000	1535.5830790	844.5830787	1359.6301460
466	913.9729946	680.9729946	1460.0000000	640.5833307	1131.5357540	330.5357536	934.5512059	906.4487941	1117.7600360	318.7600357	1473.6493260	771.6493263	1308.0000000	483.5334266	1230.0000000	420.3219825	924.3630969	507.0000000	822.0983690	364.9016310	1796.0689010	654.0000000	1626.3461910	400.0000000	963.1437527	164.1437527	996.2749677	671.7250323	1503.2555180	526.7444822	1687.2179290	296.2179289	1807.2525040	629.7474961	1210.0000000	685.3035069	784.7373908	546.0000000	1086.3151870	595.3151869	954.7052810	687.0000000	1229.3249130	843.0000000	1544.7409890	328.2590115	1536.3170060	845.0000000	1360.9088500
467	915.3129170	681.0000000	1459.8678660	641.0000000	1132.0413270	331.0000000	934.0000000	907.4900154	1118.3645550	319.3645554	1474.5182400	772.5182399	1309.0000000	488.1576599	1230.0000000	418.2251429	925.3494615	507.0000000	823.6002684	363.3997316	1796.9878660	654.0000000	1628.4162420	400.0000000	963.0000000	163.4011099	995.6937839	672.3062161	1504.3597380	525.6402624	1687.9093990	296.9093993	1809.5949340	629.0000000	1210.5675880	685.0000000	784.0000000	546.3666204	1086.9687260	595.9687265	955.3622135	686.6377865	1230.2728970	843.0000000	1546.6608390	328.0000000	1537.2236270	845.0000000	1361.8397270
468	916.4695369	681.4695369	1459.3190630	641.0000000	1132.7391980	331.0000000	934.0000000	908.7595536	1118.9690750	319.9690752	1475.3871530	773.3871535	1309.8457750	492.8457752	1230.0000000	416.1283033	926.3358262	507.0000000	825.1021679	361.8978321	1797.9068310	654.0000000	1630.4862930	400.0000000	963.4010773	163.0000000	995.1126001	672.8873999	1505.6561350	525.0000000	1688.6008700	297.6008697	1812.2469880	629.0000000	1211.0000000	684.5613177	783.6672132	547.3327868	1087.6222660	596.6222661	955.9328249	686.0671751	1231.0000000	843.2208800	1548.2737620	327.0000000	1538.0921000	845.0920997	1363.0368000
469	917.0000000	682.6009203	1458.7702600	641.0000000	1133.3090550	331.3090546	933.2723222	909.7276778	1119.8111860	320.0000000	1476.2560670	774.2560670	1310.0000000	497.8203401	1229.3151410	414.3151415	927.3221908	507.0000000	826.6040674	360.3959326	1798.5839260	653.4160739	1632.1421300	401.0000000	964.2032645	163.0000000	994.5314163	673.4685837	1506.8610700	524.1389297	1689.2923400	298.2923401	1814.6357180	628.3642819	1211.3097770	684.0000000	783.0000000	548.1604292	1088.2758060	597.2758057	956.7119664	686.0000000	1231.1688630	844.0000000	1550.2127680	326.7872323	1538.7331780	845.7331779	1363.9409800
470	917.9520287	683.0000000	1458.2214560	641.0000000	1133.8025240	331.8025239	933.0000000	910.8844165	1120.6661060	320.0000000	1477.1249810	775.1249806	1310.0000000	502.8587870	1229.0000000	412.3488378	928.2181817	506.7818183	828.1498597	359.0000000	1799.3305480	653.0000000	1634.2121810	401.0000000	965.0038550	162.9961450	994.0000000	674.0703819	1508.2581830	523.7418167	1689.9838100	298.9838105	1817.1368810	628.0000000	1212.0000000	683.8191286	783.0000000	549.2644404	1088.9293450	597.9293453	957.5189327	686.0000000	1232.1168470	844.0000000	1551.9138220	326.0000000	1539.5292780	846.0000000	1365.1952370
471	918.9214571	683.9214571	1457.6726530	641.0000000	1134.4185980	332.0000000	932.1840308	911.8159692	1121.3684210	319.6315790	1477.9938940	775.9938942	1310.0000000	507.8972339	1230.0000000	410.6662118	928.9156468	506.0843532	829.9007595	358.0992405	1800.1764320	652.8235681	1636.2822320	401.0000000	965.5710870	162.4289130	994.0000000	674.8922999	1509.5125150	523.0000000	1690.0000000	299.9549914	1819.7889350	628.0000000	1212.0519660	683.0000000	782.7394654	550.2605346	1089.5828850	598.5828850	958.2304454	685.7695546	1233.0458420	844.0458419	1553.6653580	325.3346417	1540.4359000	846.0000000	1366.3351270
472	920.2400320	684.0000000	1457.1238500	641.0000000	1135.1164680	332.0000000	931.9934385	913.0065615	1121.9729410	319.0270592	1478.8628080	776.8628078	1310.0000000	512.9356807	1230.4306280	409.0000000	929.8670712	506.0000000	831.6955522	357.3044478	1800.8262380	652.1737617	1637.3522830	402.0000000	966.1956126	162.0000000	993.4949717	675.5050283	1510.7595160	522.2404839	1690.6596440	300.6596445	1822.3118260	627.6881744	1212.9230610	683.0000000	782.0000000	551.0582493	1090.2364250	599.2364246	958.8010567	685.1989433	1233.7161670	844.7161674	1555.5538820	325.0000000	1541.2421990	846.2421989	1367.3384310
473	921.4179994	684.4179994	1457.0000000	641.4249534	1135.8143390	332.0000000	931.0957395	913.9042605	1122.5774610	318.4225394	1479.0348100	778.0000000	1310.0000000	517.9741276	1231.3729760	407.6270243	930.8534359	506.0000000	833.4903449	356.5096551	1801.6732290	652.0000000	1639.4223340	402.0000000	966.9977998	162.0000000	992.9137879	676.0862121	1512.1566290	521.8433709	1691.3511150	301.3511149	1824.6788280	627.0000000	1213.0000000	682.2058449	782.0000000	552.1622604	1090.8899640	599.8899642	959.5256180	685.0000000	1234.5465830	845.0000000	1557.5810180	325.0000000	1541.8832770	846.8832771	1368.0000000
474	922.5280353	685.0000000	1457.0000000	641.9737566	1136.3621870	332.3621874	930.9051472	915.0948528	1123.1819800	317.8180196	1480.1864210	778.1864214	1311.0000000	522.5983609	1232.0000000	405.7899066	931.8398005	506.0000000	835.2851376	355.7148624	1802.5921940	652.0000000	1641.4923840	402.0000000	967.5656762	161.4343238	992.3326041	676.6673959	1513.3688960	521.0000000	1692.0425850	302.0425852	1826.9166680	626.0000000	1213.4704030	681.5295974	782.0000000	553.2662716	1091.5435040	600.5435038	960.2351727	684.7648273	1235.3497120	845.3497116	1559.6081550	325.0000000	1542.7415500	847.0000000	1368.8958390
475	923.8791437	685.0000000	1457.0000000	642.5225598	1136.8556570	332.8556566	930.0074481	915.9925519	1123.7865000	317.2134998	1481.0782550	779.0000000	1313.5716110	526.5716115	1232.0000000	403.6930671	932.8261652	506.0000000	837.1130385	355.0000000	1803.5111590	652.0000000	1643.5624350	402.0000000	968.0000000	160.8120394	992.0000000	677.3515448	1514.6579620	520.3420382	1692.7340560	302.7340556	1829.1545080	625.0000000	1214.0863590	680.9136406	782.0000000	554.3702828	1092.1970430	601.1970434	960.8057840	684.1942160	1236.0000000	846.0283368	1561.6352920	325.0000000	1543.6481720	847.0000000	1370.1234200
476	925.2302521	685.0000000	1456.9286370	643.0000000	1137.4937390	333.0000000	929.1097490	916.8902510	1124.3910200	317.3910200	1482.2171420	779.2171418	1316.6041870	530.0000000	1232.0000000	401.5962275	933.8125298	506.0000000	838.8747230	354.1252770	1804.4301230	652.0000000	1645.6324860	402.0000000	968.0000000	160.0098522	991.8773433	678.1226567	1516.0550750	519.9449252	1693.0000000	303.6017847	1831.8065610	625.0000000	1214.7023160	680.2976837	782.0000000	555.4742940	1092.8505830	601.8505831	961.5323034	684.0000000	1236.0000000	846.9763202	1563.6624280	325.0000000	1544.3922980	847.3922981	1371.0390330
477	926.5813606	685.0000000	1456.3798340	643.0000000	1138.1916090	333.0000000	928.8856703	918.0000000	1124.9955400	317.9955398	1483.0000000	780.1217007	1320.6426340	531.0000000	1232.5006120	400.0000000	934.7988945	506.0000000	840.6695157	353.3304843	1805.3490880	652.0000000	1647.7025370	402.0000000	968.5602655	159.4397345	991.2961595	678.7038405	1517.2252770	519.0000000	1693.4098900	304.4098896	1834.4586150	625.0000000	1215.3182730	679.6817268	782.0000000	556.5783052	1093.5041230	602.5041227	962.0000000	683.6607303	1236.0000000	847.9243036	1565.2753520	326.0000000	1545.0472010	848.0000000	1372.3177360
478	927.6593551	685.6593551	1455.8805200	642.8805205	1138.8894800	333.0000000	928.0000000	918.3838679	1125.0000000	318.8486124	1483.2478620	781.2478622	1324.8958100	529.1041897	1233.4224620	398.5775379	935.5552620	506.5552620	842.6566312	353.0000000	1806.2680530	652.0000000	1649.7725880	402.0000000	969.0000000	158.8196913	990.5969148	679.0000000	1518.5564080	518.4435925	1694.1013600	305.1013600	1836.7853610	624.2146391	1215.9342300	679.0657699	782.0000000	557.6823164	1094.0000000	603.2229682	962.0000000	682.8537640	1236.6168000	848.6168001	1567.3024880	326.0000000	1545.9538230	848.0000000	1373.4217470
479	928.8693638	686.0000000	1455.4924580	642.4924580	1139.5873510	333.0000000	927.5379721	919.4620279	1125.0000000	319.7035325	1484.1167760	782.1167758	1327.0000000	524.9373267	1235.2800780	398.0000000	936.3574102	507.0000000	844.7806378	353.0000000	1807.1870180	652.0000000	1651.5958360	402.5958358	969.0000000	158.0175041	989.8408987	679.1591013	1519.9342680	518.0000000	1694.7928300	305.7928304	1838.9342940	623.0000000	1216.0000000	678.2219181	782.7863276	558.0000000	1094.1040950	604.1040951	962.0000000	682.0467976	1237.2871260	849.2871255	1568.9401870	325.0598132	1546.6084260	848.6084259	1374.4609300
480	930.1558974	686.1558974	1455.1043960	642.1043955	1140.2852220	333.0000000	926.6402730	920.3597270	1125.0000000	320.5584525	1484.9856890	782.9856893	1326.0000000	520.3130934	1237.0000000	397.6230828	937.3437748	507.0000000	846.6396802	352.3603198	1808.1059830	652.0000000	1653.4984760	403.0000000	969.0000000	157.2153169	989.2597149	679.7402851	1520.4958710	517.0000000	1695.6849050	306.0000000	1841.5863480	623.0000000	1216.0000000	677.3508236	783.0000000	558.8903388	1094.7576350	604.7576348	962.0000000	681.2398313	1237.9574510	849.9574510	1570.9425480	325.0000000	1547.3528520	849.0000000	1375.7396340
481	931.1573671	687.0000000	1454.5988340	642.0000000	1140.9830930	333.0000000	925.7425740	921.2574260	1125.0000000	321.4133726	1486.1474960	783.1474962	1325.0000000	515.6888601	1237.0000000	395.5262432	938.3301395	507.0000000	848.6144374	352.0000000	1809.0249480	652.0000000	1655.5685270	403.0000000	968.5850200	156.5850200	988.5453743	680.0000000	1521.7477470	516.2522535	1696.6627920	306.0000000	1844.1685750	622.8314248	1216.3678870	676.6321129	783.0000000	559.9943500	1095.4111740	605.4111744	962.0000000	680.4328650	1238.8878100	850.0000000	1572.9696850	325.0000000	1548.1834750	849.1834755	1377.0183380
482	932.5084755	687.0000000	1454.0500310	642.0000000	1141.6809640	333.0000000	925.0000000	922.2193800	1124.8102880	322.1897116	1487.0164100	784.0164097	1324.0456980	511.0456980	1237.0000000	393.4294037	939.3165041	507.0000000	850.7384440	352.0000000	1809.9439130	652.0000000	1657.4515430	403.4515431	968.0177880	156.0177880	987.8044541	680.1955459	1521.8551410	517.1448595	1697.6406780	306.0000000	1846.4762410	622.0000000	1216.9838440	676.0161560	783.7766587	560.7766587	1096.0647140	606.0647140	962.0000000	679.6258987	1239.5909950	850.5909953	1574.9968210	325.0000000	1548.8245540	849.8245537	1378.2970410
483	933.8595840	687.0000000	1453.6473150	642.3526852	1142.3788350	333.0000000	924.6542826	923.3457174	1124.2057690	322.7942314	1487.8853230	784.8853233	1323.0000000	506.4403935	1237.0000000	391.3325641	940.2141606	507.2141606	851.8624506	351.0000000	1810.8628780	652.0000000	1659.2944160	404.0000000	968.0000000	155.2229689	987.2232703	680.7767297	1521.0000000	518.3522513	1698.6185650	306.0000000	1848.7978250	621.2021752	1217.0000000	675.1517534	784.5573125	561.5573125	1096.7182540	606.7182536	962.0000000	678.8189324	1240.3695630	851.0000000	1577.0239580	325.0000000	1549.4656320	850.4656318	1379.5757450
484	935.2106924	687.0000000	1453.2592520	642.7407477	1143.0542390	332.9457607	924.0000000	924.3442429	1124.0000000	323.5639193	1488.7542370	785.7542369	1322.0000000	501.8161602	1237.0000000	389.2357245	940.9116257	507.9116257	853.6975306	350.3024694	1811.7818430	652.0000000	1661.3644670	404.0000000	968.0000000	154.4207817	986.6420865	681.3579135	1520.3538080	519.6461922	1699.4217550	306.4217552	1850.9660030	620.0339970	1217.0000000	674.2806589	785.3379663	562.3379663	1097.3717930	607.3717932	962.0000000	678.0119661	1241.2245390	851.2245395	1579.0510950	325.0000000	1550.1509110	851.0000000	1380.6041870
485	936.5618008	687.0000000	1452.8711900	643.1288101	1143.5477090	332.4522915	924.0000000	925.6137811	1124.2961640	324.2961642	1489.6231500	786.6231505	1322.8642870	497.1357128	1237.0000000	387.1388850	941.8613845	508.0000000	855.4923232	349.5076768	1812.0000000	651.2991923	1663.4345180	404.0000000	968.0000000	153.6185945	986.0609027	681.9390973	1520.0000000	521.0612428	1700.1601250	307.0000000	1853.1897610	619.0000000	1217.4175010	673.5824989	786.1186201	563.1186201	1098.0358260	608.0000000	962.0000000	677.2049998	1241.8948650	851.8948650	1581.0782310	325.0000000	1551.0575320	851.0000000	1381.7189390
486	937.9129092	687.0000000	1452.4831270	643.5168726	1144.0582340	332.0000000	924.0000000	926.8833193	1124.9006840	324.9006840	1490.4920640	787.4920641	1323.0000000	492.1534800	1237.0000000	385.0420454	942.8477492	508.0000000	857.2871159	348.7128841	1812.4382450	650.5617546	1665.3567840	404.3567838	968.0000000	152.8164073	985.4797189	682.5202811	1519.5595820	522.4404182	1701.1380120	307.0000000	1855.4276010	618.0000000	1218.0000000	672.9526833	786.8992739	563.8992739	1098.9600710	608.0000000	962.0000000	676.3980334	1242.7993000	852.0000000	1583.1053680	325.0000000	1551.9641540	851.0000000	1382.9976430
487	939.2640176	687.0000000	1452.0950650	643.9049351	1144.7561050	332.0000000	923.1848066	927.8151934	1125.7144660	325.0000000	1491.5104990	788.0000000	1323.6257660	487.3742339	1236.2541480	383.2541479	943.8341138	508.0000000	859.1158363	348.0000000	1813.0880520	649.9119483	1667.1604060	405.0000000	968.0000000	152.0142201	984.8985351	683.1014649	1519.0000000	523.7702344	1702.0819530	307.0819528	1858.0796540	618.0000000	1218.0000000	672.0815887	787.9615629	564.0000000	1099.6253050	608.6253053	962.2891592	675.7108408	1243.5284090	852.5284092	1585.1325050	325.0000000	1552.8707750	851.0000000	1384.2763460
488	940.6151261	687.0000000	1451.5856390	644.0000000	1145.4539760	332.0000000	923.0057857	929.0057857	1126.5693860	325.0000000	1492.5227840	788.5227845	1324.5092000	483.0000000	1236.0000000	381.2625799	944.5801659	508.5801659	860.2398429	347.0000000	1813.7378580	649.2621420	1668.8700640	405.8700643	968.0000000	151.2120329	984.3173513	683.6826487	1519.0000000	525.3318370	1702.7734230	307.7734232	1860.3174940	617.0000000	1218.5582650	671.4417351	788.7534747	564.7534747	1100.2788450	609.2788449	962.8597706	675.1402294	1244.2810530	853.0000000	1587.1596410	325.0000000	1553.7773970	851.0000000	1385.3924800
489	941.9662345	687.0000000	1451.0368360	644.0000000	1146.1518470	332.0000000	923.9034847	929.9034847	1127.4243060	325.0000000	1493.5539450	789.0000000	1329.1334340	484.0000000	1236.0000000	379.1657403	945.3926296	509.0000000	861.9643872	346.0356128	1814.3876640	648.6123356	1670.8862940	406.0000000	968.0000000	150.4098457	983.6268845	684.0000000	1518.3682430	526.6317572	1703.6574590	308.0000000	1862.6855740	616.3144263	1219.0000000	670.7536131	789.7553718	565.0000000	1100.9323850	609.9323845	963.4303819	674.5696181	1245.1619530	853.1619534	1588.8391790	325.8391788	1554.4836740	851.4836738	1386.4195400
490	942.9315021	687.9315021	1450.4880320	644.0000000	1146.8497180	332.0000000	924.0940770	931.0940770	1128.2792260	325.0000000	1494.5535050	789.5535048	1332.8286450	485.8286446	1235.0689010	378.0000000	946.3789942	509.0000000	863.7591799	345.2408201	1815.0374710	647.9625293	1672.5421310	407.0000000	968.0000000	149.6076585	982.8620905	684.1379095	1518.0000000	528.0408286	1704.6353460	308.0000000	1864.8537520	615.1462481	1219.0000000	669.8825186	790.6076755	565.6076755	1101.5859240	610.5859242	964.0009933	673.9990067	1245.8322790	853.8322789	1590.7997010	326.0000000	1555.1764260	852.0000000	1387.6982440
491	944.2542378	688.0000000	1449.9392290	644.0000000	1147.5475890	332.0000000	924.9917761	931.9917761	1129.0948560	324.9051442	1495.5973900	790.0000000	1336.0000000	488.9676866	1234.9720610	376.0000000	947.2583477	509.2583477	865.5539726	344.4460274	1815.6872770	647.3127230	1674.6121820	407.0000000	968.0000000	148.8054713	982.2809067	684.7190933	1518.0000000	529.6024311	1705.6132320	308.0000000	1867.4452270	615.0000000	1219.0000000	669.0114240	791.3883293	566.3883293	1102.2394640	611.2394638	964.5716046	673.4283954	1246.0000000	854.7107900	1592.4126240	327.0000000	1556.0830470	852.0000000	1388.6908060
492	945.6053462	688.0000000	1449.3904260	644.0000000	1148.1735660	331.8264337	925.0000000	933.2579079	1129.6993760	324.3006244	1496.8262190	790.0000000	1338.0000000	492.5919199	1233.9117680	374.9117683	947.9558129	509.9558129	867.0000000	342.9209850	1816.4767080	647.0000000	1676.6822330	407.0000000	968.0000000	148.0032841	981.5753440	685.0000000	1518.0000000	531.1640337	1706.4179840	308.4179844	1869.6830670	614.0000000	1219.6078790	668.3921211	792.1689831	567.1689831	1102.8930030	611.8930034	965.1422160	672.8577840	1246.0000000	855.6587734	1594.0255470	328.0000000	1556.9896690	852.0000000	1389.8414380
493	946.9564546	688.0000000	1448.8416230	644.0000000	1148.6670360	331.3329645	925.0000000	934.5274461	1130.4297730	324.0000000	1498.0389250	790.0389253	1339.6303670	496.0000000	1233.0000000	373.1925956	948.9238746	510.0000000	867.8506647	341.1493353	1817.2797830	647.2797829	1678.7522840	407.0000000	967.4350902	147.4350902	980.7534260	685.0000000	1518.0000000	532.7256363	1707.1547920	309.0000000	1871.3351210	613.0000000	1220.0000000	667.6834484	792.9496369	567.9496369	1103.0000000	612.7729285	965.7128273	672.2871727	1246.4290420	856.4290418	1595.7443600	328.7443600	1557.6337730	852.6337730	1390.7920600
494	948.3075630	688.0000000	1448.2928190	644.0000000	1149.2269880	331.0000000	925.0000000	935.7969843	1131.2846930	324.0000000	1498.9078390	790.9078388	1340.0000000	500.6688137	1232.0000000	371.5099696	949.9102392	510.0000000	869.0000000	339.5013989	1817.9295890	647.9295892	1680.8223350	407.0000000	967.0000000	146.8131232	980.0000000	685.0684920	1518.9102150	533.9102153	1708.1326790	309.0000000	1873.5729610	612.0000000	1220.0000000	666.8123539	793.7302907	568.7302907	1103.4929760	613.4929759	966.0000000	671.5991572	1247.0993670	857.0993673	1597.6656070	329.0000000	1558.3886980	853.0000000	1391.6962400
495	949.6586715	688.0000000	1447.7440160	644.0000000	1149.9248590	331.0000000	924.2458547	936.7541453	1132.1396130	324.0000000	1500.0696460	791.0696456	1338.0856780	504.9143223	1232.4149800	369.5850203	950.6339947	510.6339947	869.4402501	337.5597499	1818.8193890	648.0000000	1682.6310120	407.6310122	967.0000000	146.0109360	980.0000000	685.8904100	1519.0000000	535.4346278	1709.1105660	309.0000000	1875.8662160	611.1337842	1220.0415360	665.9584640	794.5109445	569.5109445	1104.0000000	614.2072042	966.1469432	670.8530568	1247.7696930	857.7696928	1599.4898440	329.4898438	1559.2088230	853.2088226	1392.6004200
496	951.0069154	688.0069154	1447.1952130	644.0000000	1150.6227300	331.0000000	924.0000000	937.9218472	1132.9945330	324.0000000	1500.9385590	791.9385592	1337.0000000	509.5030667	1234.2694960	369.0000000	951.4687550	511.0000000	870.2350428	335.7649572	1819.7383540	648.0000000	1684.5482230	408.0000000	967.0000000	145.2087488	979.2876720	686.0000000	1519.7044410	536.7044413	1710.0000000	308.9115472	1878.4628540	611.0000000	1220.6574930	665.3425072	795.2915983	570.2915983	1104.0929480	615.0929483	966.7175546	670.2824454	1248.6222800	858.0000000	1601.3056670	330.0000000	1559.8499010	853.8499008	1393.7136120
497	951.9622933	688.9622933	1447.0000000	644.3535903	1151.2266990	330.7733010	924.0000000	939.1913854	1133.8494530	324.0000000	1502.1003660	792.1003660	1337.0000000	514.5415136	1236.2590380	369.2590384	952.3218182	511.3218182	871.0000000	333.9578062	1820.6573190	648.0000000	1686.0000000	408.6182744	967.0000000	144.4065616	978.4657540	686.0000000	1520.1015540	538.1015543	1710.0663400	308.0000000	1880.7006940	610.0000000	1221.0000000	664.6132837	796.0000000	571.1021800	1104.7464880	615.7464879	967.2881659	669.7118341	1249.4032370	858.4032371	1603.3328040	330.0000000	1560.6943490	854.0000000	1394.7016730
498	953.2977832	689.0000000	1447.0000000	644.9023935	1151.7201680	330.2798317	924.0000000	940.4609236	1134.4980670	323.5019328	1502.9692800	792.9692796	1339.1172010	518.1172008	1237.0346210	371.0346210	953.0000000	512.0272707	872.0000000	332.8337996	1821.4074940	648.4074941	1687.4867190	409.4867195	967.0000000	143.6043744	977.6438360	686.0000000	1521.0000000	539.2910084	1711.0442260	308.0000000	1882.9565370	609.0434632	1221.0000000	663.7421891	796.2061912	572.0000000	1105.4000280	616.4000275	967.8587773	669.1412227	1250.1040330	859.0000000	1605.2545160	330.2545162	1561.4249500	854.4249504	1395.0000000
499	954.6488916	689.0000000	1446.5488030	645.0000000	1152.3021290	330.0000000	924.0000000	941.7304618	1135.1450800	323.0000000	1503.1310860	794.1310864	1341.5586000	521.5586004	1238.5173110	372.5173105	953.0136354	513.0000000	872.2052073	330.7947927	1822.0810350	649.0000000	1689.3441630	410.0000000	967.0000000	142.8021872	976.8219180	686.0000000	1521.6028870	540.6028870	1712.0221130	308.0000000	1884.8318220	607.1681782	1221.0000000	662.8710946	797.2193462	572.2193462	1106.0000000	617.0757554	968.4293886	668.5706114	1251.0520170	859.0000000	1606.9728630	331.0000000	1562.0933790	855.0000000	1395.8029270
500	956.0000000	689.0000000	1446.0000000	645.0000000	1153.0000000	330.0000000	924.0000000	943.0000000	1136.0000000	323.0000000	1504.0000000	795.0000000	1345.0000000	524.0000000	1240.0000000	374.0000000	954.0000000	513.0000000	873.0000000	329.0000000	1823.0000000	649.0000000	1691.0000000	411.0000000	967.0000000	142.0000000	976.0000000	686.0000000	1522.0000000	542.0000000	1713.0000000	308.0000000	1887.0000000	606.0000000	1221.0000000	662.0000000	798.0000000	573.0000000	1106.0000000	618.0000000	969.0000000	668.0000000	1252.0000000	859.0000000	1609.0000000	331.0000000	1563.0000000	855.0000000	1396.0000000
[truncated: 109 more columns]
